# Supplementary material for: 2,4-Dichloro-N-(3,4-dimethyl­phen­yl)benzene­sulfonamide
Source: Acta Crystallogr Sect E Struct Rep Online. 2011 Sep 30;67(Pt 10):o2712. doi: 10.1107/S1600536811038256 (PMC3201316; doi:10.1107/S1600536811038256)
Supplement: Supplementary file 2 [file e-67-o2712-Isup2.hkl]

# 
# h,k,l, Fc-squared, Fo-squared, sigma(Fo-squared) and status flag 
# 
data_I
_shelx_title ' S104 P21/C' 
_shelx_refln_list_code          4 
_shelx_F_calc_maximum      224.25 
_exptl_crystal_F_000       680.00 
_reflns_d_resolution_high  0.8001 
 
loop_ 
 _symmetry_equiv_pos_as_xyz 
 'x, y, z' 
 '-x, y+1/2, -z+1/2' 
 '-x, -y, -z' 
 'x, -y-1/2, z-1/2' 
 
_cell_length_a     7.8381 
_cell_length_b    14.7780 
_cell_length_c    13.6600 
_cell_angle_alpha  90.000 
_cell_angle_beta  101.840 
_cell_angle_gamma  90.000 
 
_shelx_F_squared_multiplier     1.000 
 
loop_ 
 _refln_index_h 
 _refln_index_k 
 _refln_index_l 
 _refln_F_squared_calc 
 _refln_F_squared_meas 
 _refln_F_squared_sigma 
 _refln_observed_status 
   1   0   0    14043.29    12636.30     54.71 o 
   2   0   0     4725.64     4489.23     10.72 o 
   3   0   0     5486.56     5011.50     58.47 o 
   4   0   0     1596.14     1501.70     16.56 o 
   5   0   0      444.33      460.82      8.92 o 
   6   0   0       17.19       29.75      5.08 o 
   7   0   0      455.62      480.59      9.18 o 
   8   0   0      383.92      370.47      9.60 o 
   9   0   0       47.37       47.42      5.56 o 
   1   1   0     1615.39     1562.32      5.61 o 
   2   1   0      498.75      528.37      2.82 o 
   3   1   0     1265.66     1281.37      8.97 o 
   4   1   0        5.65        2.80      0.86 o 
   5   1   0      431.99      443.93      4.05 o 
   6   1   0     1937.40     1925.13     11.07 o 
   7   1   0        0.57        9.85      2.87 o 
   8   1   0      122.90      129.33      4.69 o 
   9   1   0       17.81       26.05      3.47 o 
   0   2   0      289.90      261.85      2.33 o 
   1   2   0     7651.30     7845.44     38.22 o 
   2   2   0        2.47        2.65      0.72 o 
   3   2   0     1579.81     1667.60      8.21 o 
   4   2   0      148.82      155.78      1.89 o 
   5   2   0      139.36      156.21      3.38 o 
   6   2   0      428.54      440.05      8.66 o 
   7   2   0      597.93      599.35     17.10 o 
   8   2   0       70.09       66.12      4.35 o 
   9   2   0        2.28        2.54      5.32 o 
   1   3   0      742.38      768.84      6.47 o 
   2   3   0    13793.87    13378.83     38.29 o 
   3   3   0      620.53      666.37      3.07 o 
   4   3   0       90.83      100.05      1.63 o 
   5   3   0     3363.31     3310.35     24.32 o 
   6   3   0      112.16      106.99      3.58 o 
   7   3   0        0.29        4.04      2.87 o 
   8   3   0      142.06      145.40      4.98 o 
   9   3   0        0.85        2.50      3.34 o 
   0   4   0     1845.17     2033.96      6.24 o 
   1   4   0     7558.52     7697.71     29.93 o 
   2   4   0     1176.94     1088.03     15.00 o 
   3   4   0      384.05      392.29      2.84 o 
   4   4   0       82.00       94.54      1.61 o 
   5   4   0      173.29      181.95      3.45 o 
   6   4   0       42.98       44.69      2.43 o 
   7   4   0      140.68      155.57      4.47 o 
   8   4   0      224.48      242.43      5.62 o 
   9   4   0       42.73       40.67      5.97 o 
   1   5   0     5509.53     5645.26      9.43 o 
   2   5   0       79.51       67.56      1.39 o 
   3   5   0      126.59       96.28      3.09 o 
   4   5   0        3.91        2.09      1.21 o 
   5   5   0      118.17      110.94      2.71 o 
   6   5   0      965.71      921.55      6.29 o 
   7   5   0      262.28      264.17      6.96 o 
   8   5   0        0.50        5.58      4.60 o 
   9   5   0        0.17        1.05      5.51 o 
   0   6   0      206.14      222.23      2.84 o 
   1   6   0      153.56      197.45      1.57 o 
   2   6   0       23.33       17.70      1.00 o 
   3   6   0     1080.27     1134.24      7.83 o 
   4   6   0      446.02      421.18      4.45 o 
   5   6   0      270.61      267.04      3.59 o 
   6   6   0        2.13        6.24      4.15 o 
   7   6   0      124.61      116.40      6.45 o 
   8   6   0       40.27       39.47      5.77 o 
   9   6   0       17.90       18.96      6.59 o 
   1   7   0      150.23      166.48      1.80 o 
   2   7   0     1213.66     1224.65      8.67 o 
   3   7   0      254.58      270.92      2.97 o 
   4   7   0      863.48      846.47      6.27 o 
   5   7   0      167.99      168.69      5.72 o 
   6   7   0      193.35      191.71      6.58 o 
   7   7   0      349.48      350.81      8.81 o 
   8   7   0        0.93       -0.09      4.92 o 
   0   8   0      283.49      337.46      5.45 o 
   1   8   0     5857.38     6000.24     15.68 o 
   2   8   0     1601.74     1629.63      6.73 o 
   3   8   0      311.75      333.81      3.45 o 
   4   8   0     1359.86     1372.18     10.63 o 
   5   8   0       11.44       10.89      3.60 o 
   6   8   0      136.63      143.10      5.96 o 
   7   8   0       15.58       19.45      4.56 o 
   8   8   0      125.63      155.90      7.72 o 
   1   9   0       79.68       90.44      2.89 o 
   2   9   0       92.62       81.37      2.03 o 
   3   9   0        6.64        4.14      1.71 o 
   4   9   0      259.86      239.79      4.64 o 
   5   9   0        0.63       -1.97      3.29 o 
   6   9   0       69.52       58.28      4.82 o 
   7   9   0      193.63      192.27      7.21 o 
   8   9   0       42.80       43.15      5.85 o 
   0  10   0        6.06       -0.58      2.82 o 
   1  10   0      109.11      119.25      3.23 o 
   2  10   0     1152.63     1194.21      8.17 o 
   3  10   0      118.58      116.73      2.65 o 
   4  10   0        0.61       -0.14      2.09 o 
   5  10   0       13.24       12.51      2.84 o 
   6  10   0      153.01      150.91      8.89 o 
   7  10   0       22.85       16.97      4.63 o 
   8  10   0        1.44        0.87      4.75 o 
   1  11   0      659.22      688.69      6.59 o 
   2  11   0      269.88      287.25     11.20 o 
   3  11   0      758.11      737.97      7.20 o 
   4  11   0      573.97      574.71      6.78 o 
   5  11   0       16.51        9.01      2.87 o 
   6  11   0      118.86      123.95      4.42 o 
   7  11   0       19.61       19.26      3.60 o 
   0  12   0       43.55       52.68      4.12 o 
   1  12   0      133.97      140.02      5.60 o 
   2  12   0      285.43      285.51      4.92 o 
   3  12   0      182.69      202.00      4.58 o 
   4  12   0       20.67       19.75      3.12 o 
   5  12   0       18.89       10.83      4.41 o 
   6  12   0       42.02       34.73      5.92 o 
   7  12   0       35.70       40.59      8.12 o 
   1  13   0        6.95        2.62      4.02 o 
   2  13   0       10.06       10.77      2.87 o 
   3  13   0      101.54      100.75      6.64 o 
   4  13   0        7.31        7.83      5.34 o 
   5  13   0       42.96       40.18      5.28 o 
   6  13   0       16.86       13.54      5.88 o 
   0  14   0        0.25       -1.67      3.69 o 
   1  14   0       74.63       58.77      4.04 o 
   2  14   0      189.89      183.74      4.79 o 
   3  14   0       27.95       43.81      5.61 o 
   4  14   0       54.08       59.66      6.31 o 
   5  14   0        4.88        3.99      4.63 o 
   6  14   0       42.73       40.22      6.48 o 
   1  15   0       27.14       21.25      3.22 o 
   2  15   0      135.00      140.76      4.58 o 
   3  15   0       90.43       97.53      7.00 o 
   4  15   0      251.68      244.31      8.45 o 
   5  15   0       45.01       65.21      6.69 o 
   0  16   0       50.13       69.34      6.02 o 
   1  16   0        1.42       -1.83      3.37 o 
   2  16   0       71.51       78.66      6.31 o 
   3  16   0       42.17       57.09      5.93 o 
   4  16   0        6.60        7.11      5.38 o 
   1  17   0        2.99        5.82      3.87 o 
   2  17   0       36.50       29.47      6.08 o 
   3  17   0        4.45        1.20      5.71 o 
   0  18   0       38.63       46.06      6.05 o 
   1  18   0       91.82       89.95      7.28 o 
   2  18   0        0.81       -3.80      5.32 o 
  -9   1   1        7.43        5.54      3.18 o 
  -8   1   1      414.23      420.35      8.02 o 
  -7   1   1      889.92      898.42      8.59 o 
  -6   1   1      494.39      492.07     12.55 o 
  -5   1   1     1175.49     1164.27     12.91 o 
  -4   1   1        3.94        3.39      1.16 o 
  -3   1   1     4213.13     4218.48     12.58 o 
  -2   1   1     1163.90     1165.90      4.78 o 
  -1   1   1       23.36       26.44      0.73 o 
   1   1   1      182.71      185.29      1.61 o 
   2   1   1     4664.14     4764.71     20.66 o 
   3   1   1     2410.60     2273.41     11.69 o 
   4   1   1        0.81        0.69      0.98 o 
   5   1   1     1391.85     1310.05     15.24 o 
   6   1   1     1601.90     1558.77     22.88 o 
   7   1   1       10.48       10.80      2.90 o 
   8   1   1        0.00        6.13      3.81 o 
   9   1   1       25.13       27.85      3.63 o 
  -9   2   1       10.04       10.01      3.60 o 
  -8   2   1       17.36       11.49      5.54 o 
  -7   2   1       29.55       29.32      3.37 o 
  -6   2   1     2408.51     2332.60     14.26 o 
  -5   2   1     1544.54     1620.83      7.65 o 
  -4   2   1      210.59      173.10      1.92 o 
  -3   2   1     3954.53     3849.54     17.70 o 
  -2   2   1     3247.15     3152.88     10.93 o 
  -1   2   1      883.11      825.79      4.16 o 
   0   2   1     1970.14     2160.29      9.93 o 
   1   2   1       33.52       47.69      2.41 o 
   2   2   1     2635.05     2809.45      9.19 o 
   3   2   1     1516.29     1447.45      6.09 o 
   4   2   1        1.45        2.17      1.39 o 
   5   2   1     3014.03     3035.12     12.34 o 
   6   2   1      327.96      334.52     10.22 o 
   7   2   1      186.88      202.42      4.77 o 
   8   2   1      765.41      785.65      8.99 o 
   9   2   1        0.01        4.27      3.31 o 
  -9   3   1       41.26       44.30      4.18 o 
  -8   3   1        2.00       -3.44      3.44 o 
  -7   3   1       12.66       16.83      4.26 o 
  -6   3   1      240.63      270.57      6.64 o 
  -5   3   1      284.27      269.26      2.81 o 
  -4   3   1      208.25      225.85      2.84 o 
  -3   3   1      896.95      940.23     17.28 o 
  -2   3   1      594.18      536.27     14.72 o 
  -1   3   1     1017.39     1099.18      5.50 o 
   0   3   1     4568.56     4663.40     23.94 o 
   1   3   1     4779.94     4969.25     14.82 o 
   2   3   1       84.73       87.80      2.85 o 
   3   3   1     1326.50     1533.17     11.51 o 
   4   3   1       32.28       25.32      1.37 o 
   5   3   1      303.25      293.92     11.47 o 
   6   3   1        4.97        4.18      2.52 o 
   7   3   1        5.82        4.03      2.92 o 
   8   3   1      100.32      120.62      4.75 o 
   9   3   1       60.47       66.98      4.22 o 
  -9   4   1       21.73       25.78      3.96 o 
  -8   4   1      143.81      142.25      9.14 o 
  -7   4   1       29.07       33.27      2.51 o 
  -6   4   1       93.68      102.46      2.99 o 
  -5   4   1      982.24      935.91      8.00 o 
  -4   4   1       38.28       29.03      1.41 o 
  -3   4   1     1345.16     1424.55      6.63 o 
  -2   4   1     2119.77     2222.78     20.51 o 
  -1   4   1     8208.12     8534.26     22.31 o 
   0   4   1     4035.07     4474.74     20.79 o 
   1   4   1      796.23      893.83      3.56 o 
   2   4   1     2199.40     2197.57     13.37 o 
   3   4   1     5207.81     5444.95     29.76 o 
   4   4   1       53.85       39.98      1.28 o 
   5   4   1      166.02      165.63      2.76 o 
   6   4   1       22.43       19.30      2.75 o 
   7   4   1       90.08       94.59      3.81 o 
   8   4   1        2.28        2.72      3.27 o 
   9   4   1       24.57       27.45      5.37 o 
  -9   5   1        8.21        8.35      5.98 o 
  -8   5   1      227.43      256.13      8.25 o 
  -7   5   1       75.29       75.34      2.93 o 
  -6   5   1      108.17      104.12      3.29 o 
  -5   5   1      368.85      366.01      8.55 o 
  -4   5   1      453.56      490.48      4.75 o 
  -3   5   1      225.64      214.57      2.34 o 
  -2   5   1      364.32      378.58      5.12 o 
  -1   5   1      346.99      349.15      1.63 o 
   0   5   1      279.85      342.62      1.76 o 
   1   5   1       63.54       48.94      1.09 o 
   2   5   1      298.63      311.85      2.80 o 
   3   5   1     3220.46     3307.99     20.91 o 
   4   5   1        2.36        2.72      1.32 o 
   5   5   1        9.74        8.44      1.61 o 
   6   5   1      118.26      115.37      3.55 o 
   7   5   1      180.01      213.50      7.53 o 
   8   5   1        1.97        0.65      4.57 o 
   9   5   1        1.32        2.84      5.38 o 
  -9   6   1       38.48       42.11      5.79 o 
  -8   6   1       27.11       33.58      5.93 o 
  -7   6   1      104.41      103.78      4.09 o 
  -6   6   1       39.13       37.83      3.21 o 
  -5   6   1     1534.49     1532.04     10.26 o 
  -4   6   1     1899.28     1925.27     18.20 o 
  -3   6   1      841.38      838.59      6.53 o 
  -2   6   1     1080.26     1033.54      8.19 o 
  -1   6   1      404.85      429.48      3.13 o 
   0   6   1     4100.85     4260.43     23.28 o 
   1   6   1      246.37      244.08      2.02 o 
   2   6   1     1557.86     1654.12     11.70 o 
   3   6   1        4.28        6.44      1.07 o 
   4   6   1     1075.28     1067.78      5.80 o 
   5   6   1       31.30       24.68      3.58 o 
   6   6   1      400.06      414.81      8.73 o 
   7   6   1      662.17      710.51     11.89 o 
   8   6   1       41.08       38.80      5.59 o 
  -8   7   1       28.90       29.92      5.04 o 
  -7   7   1        0.29        2.02      4.24 o 
  -6   7   1      489.15      487.97      8.23 o 
  -5   7   1       13.12       15.48      2.46 o 
  -4   7   1      301.44      317.89      3.43 o 
  -3   7   1     3245.89     3268.31     27.71 o 
  -2   7   1      114.21      107.89      1.65 o 
  -1   7   1      543.49      584.36      2.48 o 
   0   7   1       25.77       39.42      0.94 o 
   1   7   1     7790.50     7955.36     11.10 o 
   2   7   1      554.09      593.00      3.49 o 
   3   7   1      462.90      522.42      3.70 o 
   4   7   1      766.82      750.92      5.82 o 
   5   7   1        0.52       -0.74      3.33 o 
   6   7   1      129.61      124.18      6.00 o 
   7   7   1       22.74       23.53      5.08 o 
   8   7   1      132.09      147.03      7.73 o 
  -8   8   1       10.05        4.45      5.15 o 
  -7   8   1       26.68       25.34      4.63 o 
  -6   8   1        0.02        7.29      4.39 o 
  -5   8   1       24.70       24.47      2.53 o 
  -4   8   1      127.89      122.17      2.67 o 
  -3   8   1      203.45      206.48      2.82 o 
  -2   8   1      141.80      127.29      3.89 o 
  -1   8   1        8.20       12.00      0.73 o 
   0   8   1      223.47      265.35      5.49 o 
   1   8   1      231.42      222.24      3.74 o 
   2   8   1      372.27      389.65      3.48 o 
   3   8   1      171.58      182.19      2.54 o 
   4   8   1        0.22       -0.36      3.08 o 
   5   8   1       25.95       28.56      3.93 o 
   6   8   1        9.83       11.01      4.39 o 
   7   8   1        2.67        1.63      4.16 o 
   8   8   1       75.18       79.27      6.14 o 
  -8   9   1       49.47       54.81      6.16 o 
  -7   9   1      213.55      231.19      7.64 o 
  -6   9   1      199.07      221.40      6.91 o 
  -5   9   1       83.08       76.68      5.85 o 
  -4   9   1      210.04      202.88      2.77 o 
  -3   9   1        4.26        2.69      1.57 o 
  -2   9   1      248.65      229.91      7.03 o 
  -1   9   1      158.66      134.79      3.35 o 
   0   9   1      323.62      296.09      5.08 o 
   1   9   1     1067.06      990.74     10.89 o 
   2   9   1      913.59      907.63      6.74 o 
   3   9   1      684.18      641.88      7.13 o 
   4   9   1     1099.72     1115.62      9.63 o 
   5   9   1      408.68      392.91      7.90 o 
   6   9   1       42.53       45.61      5.12 o 
   7   9   1        7.42        4.88      4.47 o 
   8   9   1        0.31       -5.30      5.43 o 
  -8  10   1        5.58        8.12      3.86 o 
  -7  10   1       88.44      101.90      4.45 o 
  -6  10   1       26.01       23.87      3.14 o 
  -5  10   1        6.10        4.38      2.61 o 
  -4  10   1      703.37      669.07      5.37 o 
  -3  10   1      729.40      727.40      6.65 o 
  -2  10   1      399.51      408.75      5.06 o 
  -1  10   1     1397.22     1383.58     10.61 o 
   0  10   1       15.59       11.13      2.09 o 
   1  10   1        0.59        2.68      2.03 o 
   2  10   1      277.97      280.85      3.33 o 
   3  10   1      496.76      490.98      4.53 o 
   4  10   1      598.76      589.38      5.31 o 
   5  10   1      115.31      105.50      5.09 o 
   6  10   1      515.89      544.18     10.22 o 
   7  10   1       73.79       73.49      5.96 o 
  -7  11   1        4.44        1.47      3.38 o 
  -6  11   1        4.65       -1.26      2.80 o 
  -5  11   1       74.52       73.92      7.04 o 
  -4  11   1      151.07      168.88      6.86 o 
  -3  11   1       58.91       55.31      3.21 o 
  -2  11   1       33.18       29.73      2.83 o 
  -1  11   1       46.46       41.09      5.83 o 
   0  11   1       14.99       16.80      2.40 o 
   1  11   1      129.46      122.48      3.47 o 
   2  11   1        2.37        1.22      2.36 o 
   3  11   1       19.04       16.16      2.75 o 
   4  11   1       23.95       27.89      3.06 o 
   5  11   1        7.12        3.64      2.68 o 
   6  11   1        1.35        4.26      2.91 o 
   7  11   1        3.56        7.01      4.31 o 
  -7  12   1        7.10        4.57      5.24 o 
  -6  12   1        2.11        2.79      4.33 o 
  -5  12   1        4.54       -1.96      4.94 o 
  -4  12   1      389.68      434.34      9.47 o 
  -3  12   1       53.74       45.17      3.12 o 
  -2  12   1        2.30        2.97      2.56 o 
  -1  12   1       84.94       80.54      3.31 o 
   0  12   1      103.34      103.80      3.78 o 
   1  12   1       44.66       55.19      3.17 o 
   2  12   1      106.57      114.81      4.89 o 
   3  12   1       80.01       79.42      3.61 o 
   4  12   1       34.46       31.61      3.42 o 
   5  12   1       39.76       31.25      5.56 o 
   6  12   1       71.64       72.83      9.45 o 
   7  12   1       23.08       20.80      3.41 o 
  -6  13   1       72.73       59.79      5.86 o 
  -5  13   1       13.55        5.76      5.11 o 
  -4  13   1       95.06      109.07      6.21 o 
  -3  13   1       51.60       44.80      5.10 o 
  -2  13   1       89.77       80.57      3.62 o 
  -1  13   1       62.21       59.07      3.26 o 
   0  13   1       14.29       13.51      3.70 o 
   1  13   1      265.42      242.60      4.88 o 
   2  13   1      720.22      725.10     19.36 o 
   3  13   1      117.00      128.12      5.94 o 
   4  13   1      316.13      294.24      5.73 o 
   5  13   1        0.38       -3.47      5.20 o 
   6  13   1       41.26       39.27      6.23 o 
  -6  14   1        5.43        8.99      5.57 o 
  -5  14   1       27.47       30.48      5.64 o 
  -4  14   1      229.55      247.93      8.51 o 
  -3  14   1      273.87      295.61      8.78 o 
  -2  14   1       59.31       56.76      5.22 o 
  -1  14   1      115.27      111.65      4.84 o 
   0  14   1        0.14       -2.91      2.91 o 
   1  14   1        1.27        2.05      2.90 o 
   2  14   1        7.44        4.54      2.97 o 
   3  14   1        1.31       -0.19      3.18 o 
   4  14   1       16.08       15.67      5.00 o 
   5  14   1       39.51       37.40      6.07 o 
   6  14   1       33.96       35.24      6.21 o 
  -5  15   1        7.04        8.55      4.90 o 
  -4  15   1        0.01       -0.05      5.72 o 
  -3  15   1       54.70       61.50      6.19 o 
  -2  15   1        2.01        0.54      4.93 o 
  -1  15   1       17.21       13.63      5.09 o 
   0  15   1       76.35       78.45      3.94 o 
   1  15   1       23.90       26.37      4.29 o 
   2  15   1      175.39      180.93      5.14 o 
   3  15   1       88.77       92.90      4.25 o 
   4  15   1       13.55       15.76      5.02 o 
   5  15   1        1.59        1.54      5.68 o 
  -4  16   1        0.55       -1.63      4.85 o 
  -3  16   1        7.33        4.22      5.52 o 
  -2  16   1       28.93       23.46      5.96 o 
  -1  16   1       41.31       38.81      5.87 o 
   0  16   1       27.60       36.79      3.95 o 
   1  16   1       14.68       13.69      3.34 o 
   2  16   1       34.30       24.08      3.40 o 
   3  16   1       24.26       16.91      5.16 o 
   4  16   1       68.11       66.74      6.77 o 
  -3  17   1       34.00       36.50      6.48 o 
  -2  17   1       94.69       88.70      7.05 o 
  -1  17   1       61.90       72.37      6.83 o 
   0  17   1       58.26       69.57      6.68 o 
   1  17   1      131.06      132.76      5.53 o 
   2  17   1       21.73       27.37      5.84 o 
   3  17   1       13.43        9.91      5.84 o 
  -2  18   1      135.57      116.99      7.86 o 
  -1  18   1        0.54        4.74      6.09 o 
   0  18   1        5.89        3.79      5.88 o 
   1  18   1        6.19       -0.16      4.06 o 
  -9   0   2        2.34        0.69      4.82 o 
  -8   0   2      145.77      152.07      6.73 o 
  -7   0   2      984.07      985.43     12.69 o 
  -6   0   2        0.36       -0.71      3.56 o 
  -5   0   2     4778.82     4582.71     37.81 o 
  -4   0   2      685.58      605.99      6.60 o 
  -3   0   2     5798.88     6085.53     10.53 o 
  -2   0   2    17118.66    15609.52    211.38 o 
  -1   0   2     4991.30     4959.26      7.85 o 
   0   0   2     3080.07     3044.13     19.23 o 
   1   0   2     1058.72      995.55      9.94 o 
   2   0   2    31865.26    27363.48    676.25 o 
   3   0   2     4558.79     4563.36     41.08 o 
   4   0   2      693.82      784.38      5.79 o 
   5   0   2     4155.47     4040.59     20.54 o 
   6   0   2      461.17      441.91      8.58 o 
   7   0   2        0.03       -0.54      4.41 o 
   8   0   2       83.61       89.37      6.53 o 
   9   0   2       24.74       25.36      5.69 o 
  -9   1   2        2.77        3.62      3.11 o 
  -8   1   2       78.30       79.74      4.02 o 
  -7   1   2      175.70      178.62      4.87 o 
  -6   1   2      113.54       91.76      2.81 o 
  -5   1   2        5.93        7.68      1.78 o 
  -4   1   2        9.26       -0.15      1.17 o 
  -3   1   2      405.83      468.34      4.21 o 
  -2   1   2       60.35       41.39      1.24 o 
  -1   1   2    17463.20    16142.21     41.50 o 
   0   1   2     4191.41     4321.24     28.53 o 
   1   1   2     3484.09     3562.17     15.78 o 
   2   1   2      162.52      215.15      2.09 o 
   3   1   2      647.94      708.19      3.47 o 
   4   1   2      239.06      253.63      4.65 o 
   5   1   2     1352.12     1306.89     10.18 o 
   6   1   2      722.56      734.89      7.39 o 
   7   1   2      229.04      226.34      5.01 o 
   8   1   2      457.08      471.50     21.04 o 
   9   1   2        5.99        1.35      3.50 o 
  -9   2   2       29.19       27.39      3.77 o 
  -8   2   2       78.62       89.08      4.11 o 
  -7   2   2      227.84      220.47      4.15 o 
  -6   2   2        0.30       -2.36      2.36 o 
  -5   2   2      564.40      553.36      5.70 o 
  -4   2   2      581.44      644.54      4.40 o 
  -3   2   2     1703.64     1868.47      6.21 o 
  -2   2   2      371.54      394.72     11.86 o 
  -1   2   2      394.71      375.99      9.01 o 
   0   2   2     1557.24     1542.99     10.22 o 
   1   2   2     6554.69     6765.93     22.58 o 
   2   2   2      111.69      101.35      1.44 o 
   3   2   2     2642.70     2632.85     15.42 o 
   4   2   2       29.40       32.43      1.51 o 
   5   2   2       22.35       24.08      2.54 o 
   6   2   2       33.61       38.17      3.26 o 
   7   2   2        0.48        2.93      3.06 o 
   8   2   2      151.30      162.37      5.22 o 
   9   2   2       27.28       29.75      3.98 o 
  -9   3   2       32.89       32.51      3.88 o 
  -8   3   2        3.12       -0.08      3.66 o 
  -7   3   2      153.08      151.25      3.89 o 
  -6   3   2      135.77      142.66      3.33 o 
  -5   3   2      550.74      516.62     10.44 o 
  -4   3   2      826.96      722.29     10.56 o 
  -3   3   2     1295.43     1235.18      8.82 o 
  -2   3   2     1101.60     1135.75      4.57 o 
  -1   3   2     1879.66     2000.07     12.37 o 
   0   3   2    50286.90    45124.66    135.88 o 
   1   3   2     3436.73     3506.06      8.78 o 
   2   3   2      268.87      272.68      2.17 o 
   3   3   2     4483.85     4525.32     29.14 o 
   4   3   2      846.96      862.28      4.95 o 
   5   3   2       60.94       61.21      5.78 o 
   6   3   2      247.26      254.63      4.78 o 
   7   3   2      623.13      622.18      7.48 o 
   8   3   2      201.05      193.21      9.28 o 
   9   3   2       22.91       15.43      3.64 o 
  -9   4   2        2.97        2.90      3.46 o 
  -8   4   2       39.59       34.97      2.98 o 
  -7   4   2      139.92      127.01      3.45 o 
  -6   4   2     1137.16     1087.44      6.90 o 
  -5   4   2       22.31       19.11      2.43 o 
  -4   4   2       88.79      113.24      2.69 o 
  -3   4   2       12.71        6.43      1.13 o 
  -2   4   2      142.01      161.60      1.58 o 
  -1   4   2     2712.86     2955.55      8.77 o 
   0   4   2    11284.62    11883.27     22.52 o 
   1   4   2     4986.83     5323.49     11.06 o 
   2   4   2     3991.76     3889.40     16.24 o 
   3   4   2     1679.99     1741.72     16.08 o 
   4   4   2      162.98      141.10      2.17 o 
   5   4   2      200.95      192.99      5.63 o 
   6   4   2      370.71      387.37      5.50 o 
   7   4   2        3.01        2.40      3.44 o 
   8   4   2        5.34        7.56      4.65 o 
   9   4   2        3.00        2.78      5.98 o 
  -9   5   2       35.49       33.16      5.69 o 
  -8   5   2      117.01      120.04      3.58 o 
  -7   5   2      175.04      167.47      5.57 o 
  -6   5   2      112.64      118.57      3.14 o 
  -5   5   2       49.26       49.29      2.78 o 
  -4   5   2     1804.95     1809.72     11.09 o 
  -3   5   2       51.78       50.44      1.25 o 
  -2   5   2       38.44       42.09      1.03 o 
  -1   5   2     1190.00     1123.03      6.24 o 
   0   5   2      375.63      472.85      2.63 o 
   1   5   2      510.70      545.53      3.27 o 
   2   5   2      189.75      168.07      1.43 o 
   3   5   2      421.19      380.58      3.55 o 
   4   5   2       41.21       55.96      1.79 o 
   5   5   2      128.44      138.61      3.35 o 
   6   5   2       26.31       29.71      4.45 o 
   7   5   2        0.37        2.02      4.91 o 
   8   5   2        5.21        4.59      4.57 o 
  -9   6   2        6.32        7.34      6.38 o 
  -8   6   2      242.96      275.71      8.81 o 
  -7   6   2       18.97       24.33      3.30 o 
  -6   6   2     1154.19     1083.54      6.87 o 
  -5   6   2      198.99      204.61      3.98 o 
  -4   6   2       14.99       18.23      1.67 o 
  -3   6   2        1.21        1.51      0.94 o 
  -2   6   2      256.43      236.15      2.52 o 
  -1   6   2        5.12       13.00      0.83 o 
   0   6   2      897.53      976.97      9.02 o 
   1   6   2      344.13      354.83      2.48 o 
   2   6   2        3.96        8.69      0.68 o 
   3   6   2      496.05      480.58      2.74 o 
   4   6   2      101.42       84.08      4.05 o 
   5   6   2      304.26      307.22      7.06 o 
   6   6   2       30.84       25.98      4.60 o 
   7   6   2      258.64      245.03      7.90 o 
   8   6   2       14.78       17.57      4.85 o 
  -9   7   2       84.50       99.46      7.06 o 
  -8   7   2       13.85       20.27      5.49 o 
  -7   7   2      134.97      125.97      5.42 o 
  -6   7   2      125.86      151.75      4.25 o 
  -5   7   2        3.84        4.76      2.40 o 
  -4   7   2      131.75      130.10      2.94 o 
  -3   7   2      858.57      856.57      4.05 o 
  -2   7   2     1669.06     1685.72      8.03 o 
  -1   7   2     1136.08     1125.46      5.22 o 
   0   7   2      115.87       82.67      1.45 o 
   1   7   2      645.15      685.78      9.67 o 
   2   7   2     2065.28     2114.19     11.88 o 
   3   7   2      265.66      282.53      6.11 o 
   4   7   2       37.73       26.31      3.37 o 
   5   7   2       20.53       23.85      3.80 o 
   6   7   2      234.97      224.34      7.03 o 
   7   7   2        5.45        6.56      4.99 o 
   8   7   2       64.27       66.39      6.73 o 
  -8   8   2       31.85       28.89      5.44 o 
  -7   8   2       90.99       82.51      5.53 o 
  -6   8   2      854.55      866.84      8.05 o 
  -5   8   2      216.13      180.74      4.24 o 
  -4   8   2      187.21      179.52      3.06 o 
  -3   8   2     2195.60     2182.50     10.76 o 
  -2   8   2     1382.34     1423.19      4.59 o 
  -1   8   2      507.68      526.27      3.69 o 
   0   8   2       51.59       53.53      1.29 o 
   1   8   2     5381.14     5410.10     34.31 o 
   2   8   2      238.94      255.07      3.05 o 
   3   8   2     1085.58     1045.02      7.28 o 
   4   8   2      463.79      449.70      7.60 o 
   5   8   2      170.14      165.55      5.88 o 
   6   8   2      283.04      290.07      7.98 o 
   7   8   2       79.93       79.58      5.68 o 
   8   8   2       26.53       27.03      5.92 o 
  -8   9   2        6.73        4.80      3.48 o 
  -7   9   2       24.02       22.10      3.81 o 
  -6   9   2        6.82       12.36      3.24 o 
  -5   9   2      119.86      122.34      3.73 o 
  -4   9   2      257.02      244.08      3.52 o 
  -3   9   2       38.11       47.20      1.95 o 
  -2   9   2       28.46       27.97      2.13 o 
  -1   9   2      616.89      717.83      5.84 o 
   0   9   2      113.67      111.71      1.96 o 
   1   9   2      500.00      487.76      6.70 o 
   2   9   2        5.39        4.74      1.53 o 
   3   9   2       40.62       33.24      2.43 o 
   4   9   2      110.61      110.96      3.54 o 
   5   9   2      103.96       98.46      5.13 o 
   6   9   2      154.18      163.67      6.82 o 
   7   9   2       14.95       16.11      5.14 o 
   8   9   2       28.70       21.08      5.89 o 
  -8  10   2        0.78        4.52      3.52 o 
  -7  10   2       46.03       47.71      6.50 o 
  -6  10   2        6.65        6.02      2.89 o 
  -5  10   2        6.50        6.32      2.73 o 
  -4  10   2      699.00      689.23      5.52 o 
  -3  10   2        5.74        7.51      2.35 o 
  -2  10   2      291.80      286.94      4.31 o 
  -1  10   2        0.21       -1.71      2.08 o 
   0  10   2      126.27      141.93      3.26 o 
   1  10   2       61.88       70.95      2.81 o 
   2  10   2      172.05      161.03      2.79 o 
   3  10   2        1.26        2.42      1.87 o 
   4  10   2      455.09      478.38     15.28 o 
   5  10   2        0.02       -2.40      3.69 o 
   6  10   2        3.64       10.35      4.56 o 
   7  10   2      133.54      152.10      7.50 o 
  -7  11   2       17.92       21.32      3.22 o 
  -6  11   2        7.59        6.69      2.90 o 
  -5  11   2        4.24        4.50      4.48 o 
  -4  11   2      827.03      857.42     12.21 o 
  -3  11   2      200.55      185.55      6.51 o 
  -2  11   2     1338.73     1321.22     25.71 o 
  -1  11   2     1672.78     1615.10     24.64 o 
   0  11   2       47.48       50.79      2.71 o 
   1  11   2      350.04      341.41      9.53 o 
   2  11   2      384.82      377.42      5.43 o 
   3  11   2       22.74       24.59      2.97 o 
   4  11   2       96.12       96.04      3.14 o 
   5  11   2       98.21       93.74      4.31 o 
   6  11   2      383.02      382.34      9.10 o 
   7  11   2       54.89       60.04      6.19 o 
  -7  12   2       20.42       11.58      4.90 o 
  -6  12   2       21.60       16.76      5.24 o 
  -5  12   2        8.45       11.96      4.96 o 
  -4  12   2      200.10      193.13      7.27 o 
  -3  12   2       64.16       66.79      5.27 o 
  -2  12   2       39.15       40.84      2.90 o 
  -1  12   2       94.57      110.45      4.72 o 
   0  12   2      144.42      143.44      6.09 o 
   1  12   2       16.22       15.59      2.72 o 
   2  12   2      387.62      419.90      5.90 o 
   3  12   2       14.79       15.61      3.19 o 
   4  12   2      309.28      308.02      9.28 o 
   5  12   2       56.83       58.36      5.58 o 
   6  12   2        3.42        7.52      4.37 o 
  -6  13   2        5.14        3.45      5.28 o 
  -5  13   2        0.39        4.61      4.60 o 
  -4  13   2       49.84       59.33      5.35 o 
  -3  13   2        0.73       -1.71      4.53 o 
  -2  13   2       72.31       57.62      5.17 o 
  -1  13   2      190.96      186.66      4.37 o 
   0  13   2        1.57       -2.46      2.65 o 
   1  13   2        0.15        1.89      2.89 o 
   2  13   2       10.63       15.31      3.14 o 
   3  13   2       36.26       37.47      3.46 o 
   4  13   2        2.05        1.59      3.32 o 
   5  13   2        1.85       -3.47      5.36 o 
   6  13   2        0.80        2.86      5.88 o 
  -6  14   2       39.47       35.31      5.41 o 
  -5  14   2       11.65       10.60      5.14 o 
  -4  14   2       85.02       96.85      6.66 o 
  -3  14   2       64.70       59.01      5.51 o 
  -2  14   2       29.36       26.03      4.96 o 
  -1  14   2       10.44        3.95      4.83 o 
   0  14   2       19.54       13.09      2.92 o 
   1  14   2      265.37      270.52      5.34 o 
   2  14   2       70.22       70.96      3.85 o 
   3  14   2       19.90       20.89      3.49 o 
   4  14   2       79.83       80.73      4.15 o 
   5  14   2       22.63       16.33      5.54 o 
  -5  15   2       12.00       16.18      5.86 o 
  -4  15   2        1.80        2.91      4.82 o 
  -3  15   2       61.62       57.80      6.60 o 
  -2  15   2       22.78       15.23      4.83 o 
  -1  15   2       74.37       74.09      5.85 o 
   0  15   2       34.56       42.66      4.84 o 
   1  15   2      108.74      112.49      4.28 o 
   2  15   2      132.89      131.59      4.64 o 
   3  15   2        3.50        6.26      3.34 o 
   4  15   2        1.39        2.59      3.50 o 
   5  15   2       10.98       15.32      5.63 o 
  -4  16   2       64.86       64.55      6.85 o 
  -3  16   2       24.22       15.73      5.92 o 
  -2  16   2       29.85       38.13      5.50 o 
  -1  16   2       50.21       56.71      5.84 o 
   0  16   2       21.32       27.10      5.63 o 
   1  16   2       46.09       33.41      3.97 o 
   2  16   2       16.40       17.07      4.16 o 
   3  16   2       76.44       82.34      5.42 o 
   4  16   2       72.98       70.37      6.41 o 
  -3  17   2       17.45       19.91      5.43 o 
  -2  17   2        5.86       -0.48      5.27 o 
  -1  17   2       13.83       12.36      5.84 o 
   0  17   2       11.01        8.79      4.97 o 
   1  17   2        0.43       -4.52      4.52 o 
   2  17   2        0.74       -3.60      3.62 o 
   3  17   2       17.21       20.48      5.83 o 
  -2  18   2        0.00        1.30      6.10 o 
  -1  18   2       11.11       11.69      6.50 o 
   0  18   2        0.08        1.62      6.07 o 
   1  18   2        0.41       -1.52      4.89 o 
  -9   1   3       53.38       48.36      3.85 o 
  -8   1   3       33.79       29.46      3.39 o 
  -7   1   3        5.57        4.44      2.71 o 
  -6   1   3       15.45       15.24      2.71 o 
  -5   1   3     1620.85     1617.92     10.41 o 
  -4   1   3       89.14       95.15      1.78 o 
  -3   1   3     2240.52     2382.92     32.76 o 
  -2   1   3     5739.36     5490.72     17.93 o 
  -1   1   3        5.84       17.93      0.95 o 
   0   1   3     1593.68     1672.77      8.95 o 
   1   1   3      670.36      637.73      2.61 o 
   2   1   3     1619.85     1735.46     11.30 o 
   3   1   3       17.06       13.81      1.17 o 
   4   1   3        5.69        6.50      1.69 o 
   5   1   3      813.52      767.10      8.75 o 
   6   1   3       12.45        7.61      4.38 o 
   7   1   3        9.49        3.84      3.13 o 
   8   1   3      201.78      213.76      5.47 o 
   9   1   3       30.47       32.93      4.05 o 
  -9   2   3        1.62        0.61      3.23 o 
  -8   2   3      143.25      150.91     10.62 o 
  -7   2   3      721.20      698.66      7.96 o 
  -6   2   3      139.66      117.16      4.04 o 
  -5   2   3       61.91       53.05      4.15 o 
  -4   2   3     1326.68     1524.91     10.63 o 
  -3   2   3     2739.43     2927.08     15.97 o 
  -2   2   3      614.86      590.11      4.97 o 
  -1   2   3     2689.92     2674.52      8.76 o 
   0   2   3     1019.77     1005.35     10.75 o 
   1   2   3     2268.30     2093.49      9.15 o 
   2   2   3      405.81      443.69      3.03 o 
   3   2   3     1038.38     1025.02     13.74 o 
   4   2   3      259.85      301.05      5.11 o 
   5   2   3       10.87        7.07      2.45 o 
   6   2   3      962.81      914.89      8.17 o 
   7   2   3      282.42      292.91      5.75 o 
   8   2   3       86.06       91.76      4.38 o 
   9   2   3       58.14       55.60      4.61 o 
  -9   3   3        1.94        1.19      3.14 o 
  -8   3   3       38.04       41.54      3.03 o 
  -7   3   3      551.54      544.34      5.71 o 
  -6   3   3       58.05       46.85      5.88 o 
  -5   3   3      531.44      514.72     17.00 o 
  -4   3   3        8.22       11.17      3.20 o 
  -3   3   3      625.09      720.30      4.00 o 
  -2   3   3        4.54        1.76      0.58 o 
  -1   3   3       18.99       26.50      0.98 o 
   0   3   3     7995.53     8257.57     12.37 o 
   1   3   3     1757.74     1813.20     17.43 o 
   2   3   3     4336.27     4783.49     12.38 o 
   3   3   3      463.34      533.80      3.64 o 
   4   3   3      756.06      701.34      7.23 o 
   5   3   3        0.05       -2.17      2.17 o 
   6   3   3       31.19       24.80      2.89 o 
   7   3   3      234.57      229.01      5.18 o 
   8   3   3        0.77       -2.76      3.07 o 
  -9   4   3        4.52        3.72      3.29 o 
  -8   4   3        3.22        3.37      2.52 o 
  -7   4   3      200.60      210.43      4.02 o 
  -6   4   3      154.77      163.60      4.28 o 
  -5   4   3       41.40       39.92      2.69 o 
  -4   4   3     1527.09     1500.47     16.93 o 
  -3   4   3     2073.09     1988.27      6.14 o 
  -2   4   3        0.53        0.47      0.47 o 
  -1   4   3     1454.03     1543.11      7.00 o 
   0   4   3     7724.13     8008.25     20.89 o 
   1   4   3      742.36      728.16      7.64 o 
   2   4   3      652.85      695.08      3.60 o 
   3   4   3       16.87        5.29      1.14 o 
   4   4   3      306.81      298.03      5.99 o 
   5   4   3       15.24       15.25      2.30 o 
   6   4   3       42.50       32.29      2.94 o 
   7   4   3       13.15        7.00      3.02 o 
   8   4   3        0.26        5.45      4.60 o 
  -9   5   3       10.86        5.07      4.09 o 
  -8   5   3      108.67       93.42      3.53 o 
  -7   5   3        0.01        0.24      2.37 o 
  -6   5   3      803.32      826.68     11.52 o 
  -5   5   3      427.57      452.13      5.38 o 
  -4   5   3      435.95      467.09      3.21 o 
  -3   5   3      127.48      124.77      2.28 o 
  -2   5   3       26.15       20.53      0.71 o 
  -1   5   3       64.30       48.02      0.90 o 
   0   5   3     4333.34     4573.69     27.06 o 
   1   5   3       46.27       50.32      1.37 o 
   2   5   3      270.62      348.46      1.92 o 
   3   5   3      725.84      677.14      8.17 o 
   4   5   3       39.13       27.74      1.86 o 
   5   5   3      978.96      974.22     19.89 o 
   6   5   3      409.06      419.94      9.02 o 
   7   5   3       15.07       10.79      4.57 o 
   8   5   3      289.20      314.06      9.35 o 
  -9   6   3      108.13      119.61      7.27 o 
  -8   6   3        2.69        1.98      3.26 o 
  -7   6   3        7.74        8.66      2.31 o 
  -6   6   3      149.81      159.59      5.93 o 
  -5   6   3       25.85       24.23      2.53 o 
  -4   6   3       24.73       22.04      1.41 o 
  -3   6   3      296.14      269.17      4.56 o 
  -2   6   3      267.58      279.19      3.17 o 
  -1   6   3      181.52      197.48      1.79 o 
   0   6   3     1165.46     1100.45      8.97 o 
   1   6   3      351.26      408.84      3.25 o 
   2   6   3     1565.68     1579.72     11.03 o 
   3   6   3       80.81       95.41      1.85 o 
   4   6   3        0.05       -0.87      2.82 o 
   5   6   3      312.97      303.19      7.30 o 
   6   6   3      221.93      232.45      7.27 o 
   7   6   3       17.15        7.92      4.59 o 
   8   6   3       30.62       32.46      5.52 o 
  -9   7   3       27.13       34.59      6.74 o 
  -8   7   3       65.51       79.23      4.38 o 
  -7   7   3       40.17       46.55      3.47 o 
  -6   7   3      572.73      571.82     18.33 o 
  -5   7   3      261.99      261.63      4.24 o 
  -4   7   3      391.23      387.56      5.17 o 
  -3   7   3       32.12       24.97      1.63 o 
  -2   7   3     1727.98     1802.85      4.91 o 
  -1   7   3     2665.46     2697.61      6.51 o 
   0   7   3     1123.04     1284.00     11.57 o 
   1   7   3      176.00      208.13      2.93 o 
   2   7   3     1201.02     1248.27     16.16 o 
   3   7   3      386.55      393.14      4.77 o 
   4   7   3      187.15      171.44      5.28 o 
   5   7   3        1.26       -0.37      3.27 o 
   6   7   3      124.76      128.38      6.18 o 
   7   7   3       31.71       26.10      5.52 o 
   8   7   3       77.60       81.52      6.02 o 
  -8   8   3       13.50       20.19      3.80 o 
  -7   8   3        3.94        3.89      2.50 o 
  -6   8   3       62.01       52.78      2.90 o 
  -5   8   3        0.01       -0.89      2.06 o 
  -4   8   3      109.82      110.56      2.21 o 
  -3   8   3       60.64       53.97      2.32 o 
  -2   8   3       32.75       28.36      0.94 o 
  -1   8   3      356.52      379.96      2.48 o 
   0   8   3      805.36      851.51      8.47 o 
   1   8   3      224.18      229.78      2.81 o 
   2   8   3      431.93      457.62      4.86 o 
   3   8   3      453.02      471.15      7.33 o 
   4   8   3      327.64      327.48      6.98 o 
   5   8   3      187.62      177.67      5.94 o 
   6   8   3        2.18        6.02      4.05 o 
   7   8   3        0.13       -0.48      5.01 o 
   8   8   3        0.84        1.47      5.50 o 
  -8   9   3        3.40        7.76      3.60 o 
  -7   9   3       20.33       19.58      3.39 o 
  -6   9   3        0.38        2.41      2.31 o 
  -5   9   3      141.52      135.35      3.23 o 
  -4   9   3     1290.62     1288.71     15.54 o 
  -3   9   3      976.34      998.54     12.05 o 
  -2   9   3      101.68       95.83      2.61 o 
  -1   9   3        9.42        5.80      1.77 o 
   0   9   3        4.64        6.21      1.29 o 
   1   9   3       26.76       26.24      1.96 o 
   2   9   3        0.60        1.54      1.62 o 
   3   9   3        2.98       -0.30      2.25 o 
   4   9   3      394.33      397.12      7.70 o 
   5   9   3      100.09       98.65      5.24 o 
   6   9   3      186.59      195.70      7.28 o 
   7   9   3      299.69      328.22      9.59 o 
  -8  10   3      115.65      105.28      6.10 o 
  -7  10   3        0.88       -0.44      3.69 o 
  -6  10   3       77.13       75.02      4.35 o 
  -5  10   3       58.42       69.49      3.32 o 
  -4  10   3      431.35      421.42      8.85 o 
  -3  10   3      177.87      169.93      6.09 o 
  -2  10   3      199.69      187.13      6.07 o 
  -1  10   3      850.24      819.24      6.53 o 
   0  10   3       86.79      102.42      2.96 o 
   1  10   3      622.77      614.63      5.04 o 
   2  10   3      841.87      823.49      5.70 o 
   3  10   3       52.69       56.50      2.47 o 
   4  10   3      488.40      489.22     11.16 o 
   5  10   3       13.33        8.35      3.89 o 
   6  10   3       58.89       59.58      5.73 o 
   7  10   3        0.01        4.95      4.55 o 
  -7  11   3       21.85       25.60      4.64 o 
  -6  11   3        3.24        4.19      4.58 o 
  -5  11   3       72.96       71.14      3.60 o 
  -4  11   3        4.56        5.54      4.32 o 
  -3  11   3      121.62      117.74      5.95 o 
  -2  11   3       36.92       31.89      4.42 o 
  -1  11   3       10.25        9.43      2.45 o 
   0  11   3        2.74        2.37      3.13 o 
   1  11   3       59.93       53.55      3.03 o 
   2  11   3      259.01      266.26      4.90 o 
   3  11   3       11.94       11.60      2.16 o 
   4  11   3        1.00        2.04      2.23 o 
   5  11   3       17.39       20.74      4.08 o 
   6  11   3        7.34       14.07      5.28 o 
   7  11   3        0.80        3.81      4.51 o 
  -7  12   3        2.98        4.57      5.30 o 
  -6  12   3        3.37        5.78      5.22 o 
  -5  12   3        2.11        1.69      4.79 o 
  -4  12   3       32.45       29.41      5.25 o 
  -3  12   3       53.11       70.31      5.51 o 
  -2  12   3       51.70       49.60      4.76 o 
  -1  12   3       94.39       83.85      5.45 o 
   0  12   3        0.45       -1.44      2.49 o 
   1  12   3      510.69      508.09      6.21 o 
   2  12   3        0.09       -0.35      2.79 o 
   3  12   3        3.89        0.82      2.68 o 
   4  12   3      189.79      181.38      6.45 o 
   5  12   3       37.20       36.80      3.45 o 
   6  12   3        0.04        3.70      3.76 o 
  -6  13   3       22.56       17.76      4.93 o 
  -5  13   3       51.17       55.98      5.47 o 
  -4  13   3       75.07       64.42      5.45 o 
  -3  13   3       39.55       40.82      5.07 o 
  -2  13   3       18.29       17.35      4.38 o 
  -1  13   3        1.81        4.14      4.08 o 
   0  13   3       16.62       11.65      2.76 o 
   1  13   3       77.74       84.69      4.74 o 
   2  13   3      238.19      219.62      4.93 o 
   3  13   3        2.49       -0.03      3.15 o 
   4  13   3      261.16      290.82      6.03 o 
   5  13   3       15.31       13.23      5.40 o 
   6  13   3      114.26      110.44      7.48 o 
  -6  14   3        0.09       -5.57      5.67 o 
  -5  14   3       78.18       90.92      6.94 o 
  -4  14   3       15.49       12.43      5.10 o 
  -3  14   3       19.53       10.02      4.52 o 
  -2  14   3       72.98       69.74      5.81 o 
  -1  14   3       62.05       66.00      5.75 o 
   0  14   3       16.17       24.12      5.07 o 
   1  14   3      264.41      277.94     13.80 o 
   2  14   3       45.85       45.72      3.42 o 
   3  14   3       19.94       22.52      3.31 o 
   4  14   3        0.96        0.32      3.20 o 
   5  14   3       40.53       36.40      5.47 o 
  -5  15   3       39.12       47.51      5.90 o 
  -4  15   3        0.72        1.31      5.50 o 
  -3  15   3        4.95        2.85      4.73 o 
  -2  15   3      121.51      125.15      7.29 o 
  -1  15   3       61.11       58.93      5.92 o 
   0  15   3        4.55       -0.58      4.98 o 
   1  15   3        1.94        2.03      2.99 o 
   2  15   3        1.18        1.69      2.97 o 
   3  15   3       34.49       40.80      3.71 o 
   4  15   3        4.81        2.44      3.42 o 
  -4  16   3        0.01       -4.03      5.31 o 
  -3  16   3        0.95        0.05      4.89 o 
  -2  16   3        2.10       -3.51      5.63 o 
  -1  16   3        0.90        2.15      5.16 o 
   0  16   3       18.85       13.91      5.16 o 
   1  16   3       15.26       13.05      4.72 o 
   2  16   3        8.63        8.30      3.21 o 
   3  16   3        9.41       10.39      3.28 o 
   4  16   3       13.89       10.42      6.20 o 
  -3  17   3       93.42       91.40      7.13 o 
  -2  17   3       69.97       75.53      6.76 o 
  -1  17   3       51.01       48.70      6.32 o 
   0  17   3        0.03       -1.13      4.81 o 
   1  17   3        6.51       -0.67      5.15 o 
   2  17   3       28.47       23.45      5.37 o 
  -1  18   3       48.94       48.33      7.39 o 
   0  18   3      115.76      117.30      8.16 o 
  -9   0   4      218.89      228.33      8.35 o 
  -8   0   4       10.79        7.93      4.07 o 
  -7   0   4      318.32      318.84      5.75 o 
  -6   0   4       76.43       67.98      4.88 o 
  -5   0   4     1566.23     1447.60     12.70 o 
  -4   0   4     1356.42     1352.48     10.93 o 
  -3   0   4      982.89      858.26      7.84 o 
  -2   0   4     1515.14     1454.59      8.23 o 
  -1   0   4     5239.81     5445.90     21.02 o 
   0   0   4     9881.00     9092.34     13.32 o 
   1   0   4      402.33      337.74      3.03 o 
   2   0   4     2868.92     3043.15     27.44 o 
   3   0   4     2159.53     2266.61     26.15 o 
   4   0   4      169.07      169.69      4.61 o 
   5   0   4       76.42       59.73      4.75 o 
   6   0   4        1.21       -0.77      3.40 o 
   7   0   4      414.88      423.83      9.55 o 
   8   0   4      212.01      219.65      7.78 o 
  -9   1   4        0.13        2.10      3.72 o 
  -8   1   4       33.17       27.26      3.24 o 
  -7   1   4       77.29       69.81      5.70 o 
  -6   1   4      314.90      299.91      5.66 o 
  -5   1   4      130.19      131.17      3.52 o 
  -4   1   4      398.20      448.71      2.80 o 
  -3   1   4      401.28      357.47      5.07 o 
  -2   1   4        4.18        6.86      0.76 o 
  -1   1   4     3005.23     3074.99     10.69 o 
   0   1   4      467.20      421.63      3.12 o 
   1   1   4     1061.31     1096.53      4.63 o 
   2   1   4      131.82      125.00      3.18 o 
   3   1   4     6014.00     6090.51     17.40 o 
   4   1   4       81.66       88.80      2.65 o 
   5   1   4      144.55      123.79      3.77 o 
   6   1   4       62.30       60.65      3.18 o 
   7   1   4       59.32       59.00      8.07 o 
   8   1   4       24.90       25.23      3.59 o 
  -9   2   4        0.45       -3.59      3.59 o 
  -8   2   4       42.17       30.31      2.84 o 
  -7   2   4       83.40       81.81      4.18 o 
  -6   2   4       18.24       13.91      3.92 o 
  -5   2   4        5.10       14.34      2.52 o 
  -4   2   4      967.09     1031.33     13.11 o 
  -3   2   4      209.48      225.44      1.75 o 
  -2   2   4     1317.36     1345.41      4.85 o 
  -1   2   4      209.68      228.94      4.41 o 
   0   2   4      174.89      198.12      1.80 o 
   1   2   4      947.22      955.14      4.55 o 
   2   2   4      231.75      276.01      2.71 o 
   3   2   4      312.36      348.86      3.22 o 
   4   2   4      866.72      889.74      6.67 o 
   5   2   4      976.51      958.23     15.59 o 
   6   2   4       33.03       33.89      3.00 o 
   7   2   4       39.34       23.18      3.45 o 
   8   2   4       52.32       55.95      4.10 o 
  -9   3   4        5.06        1.25      3.36 o 
  -8   3   4      136.56      139.82      3.82 o 
  -7   3   4      821.72      768.45     16.61 o 
  -6   3   4      120.96      101.78      3.66 o 
  -5   3   4      974.71      964.39     10.71 o 
  -4   3   4     1215.58     1192.36      4.06 o 
  -3   3   4     3643.13     3645.14     25.54 o 
  -2   3   4     1274.96     1199.68      6.29 o 
  -1   3   4     1065.89     1100.68      6.38 o 
   0   3   4      531.92      506.14      8.88 o 
   1   3   4     1678.42     1701.05     11.66 o 
   2   3   4     3524.51     3686.55     21.78 o 
   3   3   4      618.32      616.81     11.09 o 
   4   3   4       22.37       26.13      2.04 o 
   5   3   4      629.37      644.37     11.71 o 
   6   3   4      329.73      307.49      5.23 o 
   7   3   4        1.96       -2.98      2.98 o 
   8   3   4        4.77        8.29      3.36 o 
  -9   4   4        5.41        4.50      2.85 o 
  -8   4   4        5.61        9.04      2.53 o 
  -7   4   4       28.16       21.72      3.42 o 
  -6   4   4       30.55       25.90      3.36 o 
  -5   4   4      159.99      174.90      5.47 o 
  -4   4   4      286.91      274.96      2.63 o 
  -3   4   4        0.12       -0.21      0.88 o 
  -2   4   4       35.64       42.85      1.19 o 
  -1   4   4     3578.74     3771.36     19.85 o 
   0   4   4     1382.40     1293.61     10.18 o 
   1   4   4       67.91       59.06      1.28 o 
   2   4   4       29.54       20.47      1.46 o 
   3   4   4     1033.54     1068.27      6.32 o 
   4   4   4      118.26       98.30      2.70 o 
   5   4   4      442.10      487.33      5.66 o 
   6   4   4        2.54        5.19      2.52 o 
   7   4   4       35.40       35.31      4.81 o 
   8   4   4      370.27      402.71     10.28 o 
  -9   5   4       17.62       24.66      3.12 o 
  -8   5   4       47.63       42.50      2.99 o 
  -7   5   4       95.64       72.48      4.05 o 
  -6   5   4      615.53      620.09      7.05 o 
  -5   5   4       46.45       50.40      2.79 o 
  -4   5   4      299.07      306.85      5.35 o 
  -3   5   4      406.38      362.66      5.95 o 
  -2   5   4      548.36      632.20      2.39 o 
  -1   5   4        7.42       13.02      0.80 o 
   0   5   4     3422.30     3447.61     16.35 o 
   1   5   4     2488.14     2450.31     12.52 o 
   2   5   4      397.66      433.00      3.17 o 
   3   5   4      176.35      196.08      2.97 o 
   4   5   4       19.27       25.88      2.89 o 
   5   5   4       36.54       29.71      3.98 o 
   6   5   4        3.63        5.24      4.01 o 
   7   5   4        1.50        1.87      4.19 o 
   8   5   4        6.63       10.97      5.54 o 
  -9   6   4       12.95        6.37      3.99 o 
  -8   6   4       12.79       12.05      3.38 o 
  -7   6   4       89.13       83.10      3.95 o 
  -6   6   4      118.91      137.76      3.87 o 
  -5   6   4      132.39      108.24      2.74 o 
  -4   6   4      105.42       89.72      2.91 o 
  -3   6   4        0.43        2.10      1.10 o 
  -2   6   4      927.51      903.34      4.45 o 
  -1   6   4     2093.95     2269.13     17.32 o 
   0   6   4      169.15      175.82      2.16 o 
   1   6   4     2086.97     2183.93     20.17 o 
   2   6   4      365.52      324.32      7.20 o 
   3   6   4      558.76      586.44      7.91 o 
   4   6   4       56.95       49.32      4.11 o 
   5   6   4      266.18      256.34      6.90 o 
   6   6   4       21.72       20.63      4.67 o 
   7   6   4       81.22       69.90      5.73 o 
   8   6   4        9.40       14.12      5.42 o 
  -9   7   4       18.64       11.79      3.16 o 
  -8   7   4        6.79        8.17      2.56 o 
  -7   7   4        8.01        3.63      3.20 o 
  -6   7   4       34.80       32.97      2.74 o 
  -5   7   4        8.91        6.20      2.01 o 
  -4   7   4      419.01      423.92      5.05 o 
  -3   7   4      171.45      152.31      2.34 o 
  -2   7   4       24.63       26.86      0.95 o 
  -1   7   4      195.09      189.44      1.95 o 
   0   7   4     2388.81     2556.34      9.84 o 
   1   7   4      316.93      339.19      6.09 o 
   2   7   4      350.47      303.42      7.66 o 
   3   7   4        2.87       -0.97      2.02 o 
   4   7   4      589.71      582.69      9.05 o 
   5   7   4        0.50        0.70      3.73 o 
   6   7   4        4.58       -0.34      4.59 o 
   7   7   4       16.71       18.04      5.44 o 
   8   7   4       31.20       22.53      5.78 o 
  -8   8   4      180.66      184.06      4.37 o 
  -7   8   4       32.76       35.89      2.71 o 
  -6   8   4        0.25        3.84      2.42 o 
  -5   8   4      589.07      609.68      6.38 o 
  -4   8   4     1567.24     1622.93      7.83 o 
  -3   8   4       32.12       27.00      1.30 o 
  -2   8   4      304.39      324.55      3.00 o 
  -1   8   4     1519.62     1480.29      5.95 o 
   0   8   4      106.41      109.99      2.13 o 
   1   8   4      281.80      291.38      5.02 o 
   2   8   4      430.07      420.40      8.49 o 
   3   8   4       22.72       16.78      3.96 o 
   4   8   4       33.40       39.25      4.00 o 
   5   8   4       37.99       38.80      4.38 o 
   6   8   4      118.23      113.98      6.13 o 
   7   8   4       91.57      105.59      6.97 o 
  -8   9   4        1.74        7.14      3.55 o 
  -7   9   4        4.69        3.08      2.70 o 
  -6   9   4      604.84      535.54     12.14 o 
  -5   9   4        2.38        6.89      2.34 o 
  -4   9   4       13.56       15.73      2.62 o 
  -3   9   4       96.64       84.72      4.68 o 
  -2   9   4      139.27      143.45      5.24 o 
  -1   9   4       19.46       22.52      1.86 o 
   0   9   4       71.54       69.36      1.89 o 
   1   9   4       39.77       42.41      1.82 o 
   2   9   4     1371.67     1358.70     17.14 o 
   3   9   4      197.32      195.00      4.24 o 
   4   9   4      272.23      262.35      6.75 o 
   5   9   4       32.22       29.21      4.28 o 
   6   9   4        7.44       13.00      5.22 o 
   7   9   4      188.49      187.77      7.60 o 
  -8  10   4        1.35        0.31      3.51 o 
  -7  10   4        0.39       -0.27      2.90 o 
  -6  10   4       87.38       83.23      4.38 o 
  -5  10   4        3.05        1.91      2.20 o 
  -4  10   4       74.74       80.10      5.56 o 
  -3  10   4      243.48      245.47      6.96 o 
  -2  10   4      588.37      561.70      9.35 o 
  -1  10   4      495.58      490.91      8.52 o 
   0  10   4      259.89      256.63      4.06 o 
   1  10   4      127.86      115.03      2.58 o 
   2  10   4     1014.06      997.17      7.03 o 
   3  10   4       65.28       59.94      3.18 o 
   4  10   4        2.15        3.38      2.81 o 
   5  10   4        1.06        1.56      4.02 o 
   6  10   4      161.88      156.38      7.19 o 
   7  10   4        0.08        1.25      5.01 o 
  -7  11   4       16.23       10.90      4.83 o 
  -6  11   4      246.96      268.16     14.20 o 
  -5  11   4      137.44      114.00      4.38 o 
  -4  11   4      187.28      180.54      7.09 o 
  -3  11   4      959.87      946.67     12.64 o 
  -2  11   4       31.74       28.86      4.34 o 
  -1  11   4        8.63        5.66      4.00 o 
   0  11   4       17.06       15.42      2.37 o 
   1  11   4     2209.85     2239.14     34.53 o 
   2  11   4       87.89       86.14      2.77 o 
   3  11   4      322.22      323.41     10.15 o 
   4  11   4      296.45      301.90      6.24 o 
   5  11   4       13.18       20.08      4.46 o 
   6  11   4      122.03      108.40      6.30 o 
  -7  12   4        1.20       -4.42      5.04 o 
  -6  12   4        6.33       13.47      5.62 o 
  -5  12   4       68.73       65.12      4.84 o 
  -4  12   4       22.58       16.25      4.53 o 
  -3  12   4      114.45      118.64      6.20 o 
  -2  12   4        0.70       -4.30      4.30 o 
  -1  12   4        1.40        1.50      4.10 o 
   0  12   4       34.15       33.58      4.59 o 
   1  12   4      198.97      208.40      6.55 o 
   2  12   4       53.44       51.65      3.41 o 
   3  12   4        5.54        6.32      3.05 o 
   4  12   4       84.41       94.09      3.25 o 
   5  12   4        4.40        1.20      3.02 o 
   6  12   4       98.10       98.96      6.28 o 
  -6  13   4       82.84       75.12      6.10 o 
  -5  13   4        4.19        6.76      4.40 o 
  -4  13   4        1.51        5.58      4.30 o 
  -3  13   4        3.27       -1.40      4.26 o 
  -2  13   4        0.88       -1.84      4.19 o 
  -1  13   4       74.75       67.39      5.29 o 
   0  13   4       20.59       20.84      4.96 o 
   1  13   4       80.18       79.29      4.01 o 
   2  13   4      117.68      115.64      4.14 o 
   3  13   4       14.18        5.41      3.53 o 
   4  13   4       10.69       10.83      3.25 o 
   5  13   4       10.61        7.17      4.90 o 
  -6  14   4        8.96       14.07      5.74 o 
  -5  14   4       91.18       71.53      6.55 o 
  -4  14   4        5.41        5.40      4.65 o 
  -3  14   4        5.62        5.86      4.42 o 
  -2  14   4       69.08       55.13      5.81 o 
  -1  14   4      329.14      336.67      8.86 o 
   0  14   4        4.04        8.62      4.79 o 
   1  14   4       60.47       46.11      5.18 o 
   2  14   4       21.95       23.17      3.25 o 
   3  14   4       32.29       34.14      3.52 o 
   4  14   4        1.51        1.74      3.89 o 
  -5  15   4       17.68       27.32      6.68 o 
  -4  15   4        6.52       -2.03      5.16 o 
  -3  15   4        5.14        1.70      4.47 o 
  -2  15   4       13.16       10.81      5.54 o 
  -1  15   4       45.25       45.59      6.07 o 
   0  15   4       48.30       47.51      5.55 o 
   1  15   4       10.77        8.62      5.17 o 
   2  15   4        0.22       -1.13      2.99 o 
   3  15   4       36.17       39.45      3.92 o 
   4  15   4       19.41       16.43      3.75 o 
  -4  16   4        2.84       -4.54      5.65 o 
  -3  16   4       29.69       28.35      5.57 o 
  -2  16   4       39.84       53.05      5.73 o 
  -1  16   4        7.25       12.99      5.53 o 
   0  16   4       32.62       36.00      5.56 o 
   1  16   4       51.67       42.78      5.36 o 
   2  16   4        0.43       -1.36      4.73 o 
   3  16   4        8.87       15.50      5.73 o 
  -3  17   4        0.01       -5.57      6.16 o 
  -2  17   4        0.01       13.02      6.26 o 
  -1  17   4        4.56        3.42      5.20 o 
   0  17   4        9.28        9.35      5.51 o 
   1  17   4       14.13        7.39      5.75 o 
   2  17   4       16.33       12.75      6.15 o 
  -9   1   5        6.82        8.08      3.48 o 
  -8   1   5        0.54       -1.96      2.48 o 
  -7   1   5      628.43      655.50      7.83 o 
  -6   1   5       23.30       21.22      3.01 o 
  -5   1   5        3.24        3.05      2.59 o 
  -4   1   5      180.10      128.94      5.20 o 
  -3   1   5      456.11      470.31      3.13 o 
  -2   1   5        0.19        2.24      0.30 o 
  -1   1   5      219.77      269.89      1.62 o 
   0   1   5     1132.86     1040.12      3.45 o 
   1   1   5      404.51      371.02      3.60 o 
   2   1   5       48.05       48.32      1.43 o 
   3   1   5      463.58      390.31      4.37 o 
   4   1   5       15.28       20.15      2.05 o 
   5   1   5        3.00        5.69      2.34 o 
   6   1   5       44.56       44.69      3.00 o 
   7   1   5       34.93       33.92      3.26 o 
   8   1   5       88.13       89.32      4.74 o 
  -9   2   5       69.15       55.92      3.84 o 
  -8   2   5       32.27       29.40      2.97 o 
  -7   2   5       26.21       21.79      5.03 o 
  -6   2   5       73.94       78.50      3.62 o 
  -5   2   5      687.34      658.95      6.47 o 
  -4   2   5      333.82      332.87      2.22 o 
  -3   2   5      146.43      184.02      2.07 o 
  -2   2   5       66.21       63.05      0.95 o 
  -1   2   5     3122.05     3161.93     13.22 o 
   0   2   5       98.97       73.81      2.06 o 
   1   2   5      288.89      340.01      4.09 o 
   2   2   5      606.59      666.78      4.58 o 
   3   2   5     1149.16     1048.43      6.80 o 
   4   2   5      139.15      118.77      3.08 o 
   5   2   5      465.85      454.10      5.78 o 
   6   2   5       17.55       20.41      2.79 o 
   7   2   5       19.88       21.69      3.26 o 
   8   2   5      273.23      305.03      6.44 o 
  -9   3   5       50.67       61.58      4.17 o 
  -8   3   5        2.75        4.11      3.24 o 
  -7   3   5      198.17      184.54      4.99 o 
  -6   3   5      299.84      273.29      7.14 o 
  -5   3   5       35.60       43.60      2.54 o 
  -4   3   5      222.80      243.86      2.18 o 
  -3   3   5      588.82      610.98      8.41 o 
  -2   3   5      109.71      113.37      1.28 o 
  -1   3   5       50.04       79.01      3.20 o 
   0   3   5       46.63       65.33      1.43 o 
   1   3   5        8.13       12.22      0.89 o 
   2   3   5     1636.74     1657.32      7.22 o 
   3   3   5       30.58       17.16      1.88 o 
   4   3   5      116.97      124.67      5.37 o 
   5   3   5      350.04      336.49      5.12 o 
   6   3   5       69.12       77.09      3.43 o 
   7   3   5        8.58        4.87      2.73 o 
   8   3   5       45.96       56.20      6.59 o 
  -9   4   5       40.91       52.67      3.48 o 
  -8   4   5       65.45       71.93      4.25 o 
  -7   4   5       14.90       22.78      3.67 o 
  -6   4   5      288.68      288.19      7.43 o 
  -5   4   5      646.67      680.22      6.37 o 
  -4   4   5      117.41      123.93      3.24 o 
  -3   4   5       18.24       25.69      1.22 o 
  -2   4   5     7596.11     8063.31     12.34 o 
  -1   4   5      743.95      677.92      8.14 o 
   0   4   5      178.54      187.37      2.12 o 
   1   4   5      840.00      896.71      4.40 o 
   2   4   5       75.09       61.70      1.50 o 
   3   4   5       38.11       41.46      2.03 o 
   4   4   5      100.93       96.08      5.65 o 
   5   4   5      122.19      139.94      3.72 o 
   6   4   5      232.10      241.78      7.70 o 
   7   4   5        4.56        6.90      4.76 o 
   8   4   5        1.76        5.66      5.07 o 
  -9   5   5        4.19        4.33      2.80 o 
  -8   5   5       25.88       35.58      3.73 o 
  -7   5   5       75.15       69.78      3.10 o 
  -6   5   5      116.01      118.74      4.26 o 
  -5   5   5        1.43       -1.43      2.26 o 
  -4   5   5       15.61       14.15      1.42 o 
  -3   5   5       26.71       39.20      1.13 o 
  -2   5   5      641.96      641.99      8.85 o 
  -1   5   5      128.47      210.54      2.88 o 
   0   5   5       20.48       19.80      1.16 o 
   1   5   5      551.15      470.61      3.29 o 
   2   5   5      554.98      584.72      4.66 o 
   3   5   5      155.75      155.28      2.90 o 
   4   5   5       83.22       67.98      2.59 o 
   5   5   5      409.96      443.22      8.85 o 
   6   5   5      264.70      287.22      8.36 o 
   7   5   5       35.99       38.43      5.47 o 
   8   5   5       13.85       11.01      5.85 o 
  -9   6   5        4.23       -0.27      4.10 o 
  -8   6   5        5.71        4.76      2.53 o 
  -7   6   5      249.83      237.31      6.41 o 
  -6   6   5       23.29       22.53      3.01 o 
  -5   6   5       16.28       16.74      2.46 o 
  -4   6   5      155.33      136.28      3.82 o 
  -3   6   5       59.26       66.41      1.43 o 
  -2   6   5       12.12       21.39      1.31 o 
  -1   6   5      507.65      522.50      7.95 o 
   0   6   5     1030.17      970.07      8.04 o 
   1   6   5      202.10      189.05      2.19 o 
   2   6   5      289.36      308.01      4.24 o 
   3   6   5      113.97      117.51      4.49 o 
   4   6   5      651.66      615.58      9.39 o 
   5   6   5        2.27        0.72      3.79 o 
   6   6   5       44.01       57.41      5.65 o 
   7   6   5      192.65      207.66      7.77 o 
   8   6   5        1.67       10.99      5.68 o 
  -9   7   5       26.94       28.48      4.50 o 
  -8   7   5      143.30      134.18      4.87 o 
  -7   7   5        1.44        7.28      2.86 o 
  -6   7   5      440.50      434.22      5.10 o 
  -5   7   5       46.53       31.71      2.34 o 
  -4   7   5     1071.25     1033.84     13.61 o 
  -3   7   5      477.91      465.61      3.20 o 
  -2   7   5       23.79       24.18      1.41 o 
  -1   7   5     1990.52     2003.15     17.66 o 
   0   7   5      410.99      421.10      6.31 o 
   1   7   5       70.77       66.31      2.52 o 
   2   7   5       76.41       72.68      2.76 o 
   3   7   5       24.45       28.43      5.94 o 
   4   7   5      278.11      295.71      7.13 o 
   5   7   5       65.07       49.98      4.47 o 
   6   7   5       42.09       48.26      5.73 o 
   7   7   5        3.77        7.25      4.79 o 
  -8   8   5       12.57       12.78      2.90 o 
  -7   8   5        3.49        4.73      2.65 o 
  -6   8   5        9.43       10.73      2.57 o 
  -5   8   5      110.19      117.78      3.09 o 
  -4   8   5      182.77      178.55      9.54 o 
  -3   8   5       10.54       11.49      1.45 o 
  -2   8   5      106.75      100.93      2.13 o 
  -1   8   5       15.37       31.30      2.22 o 
   0   8   5     1775.23     1827.43      7.13 o 
   1   8   5       46.34       45.71      2.48 o 
   2   8   5      378.88      347.98      4.90 o 
   3   8   5       32.82       33.18      5.19 o 
   4   8   5       82.42       81.56      4.64 o 
   5   8   5       67.50       72.48      5.38 o 
   6   8   5      232.61      212.17      7.52 o 
   7   8   5       16.10       17.67      5.43 o 
  -8   9   5      114.26      124.17      3.96 o 
  -7   9   5        7.51        3.16      2.44 o 
  -6   9   5        3.68        3.35      3.20 o 
  -5   9   5        0.41        3.37      2.24 o 
  -4   9   5      123.45       95.12      5.56 o 
  -3   9   5      123.17      130.25      5.55 o 
  -2   9   5       77.53       68.90      2.48 o 
  -1   9   5      219.61      231.70      3.79 o 
   0   9   5       96.23       93.62      2.19 o 
   1   9   5        1.58        2.30      1.69 o 
   2   9   5      297.75      307.67      4.91 o 
   3   9   5       35.73       28.72      2.81 o 
   4   9   5       70.72       73.49      4.73 o 
   5   9   5      136.00      155.08      6.39 o 
   6   9   5       51.17       60.36      6.16 o 
   7   9   5        2.28        4.50      5.20 o 
  -8  10   5       39.13       39.49      5.56 o 
  -7  10   5        0.15       -0.85      2.68 o 
  -6  10   5      327.69      309.34      4.79 o 
  -5  10   5      125.55      130.97      4.49 o 
  -4  10   5      678.29      653.15     10.78 o 
  -3  10   5      355.81      335.76      8.08 o 
  -2  10   5       53.05       33.95      4.44 o 
  -1  10   5        9.01        4.84      3.85 o 
   0  10   5      194.01      197.20      6.51 o 
   1  10   5      113.73      113.17      4.74 o 
   2  10   5      408.16      393.13      9.51 o 
   3  10   5       32.11       24.34      2.92 o 
   4  10   5      221.40      224.22      6.91 o 
   5  10   5        0.67        4.29      4.47 o 
   6  10   5      160.24      157.64      7.20 o 
  -7  11   5       31.09       36.24      3.77 o 
  -6  11   5        0.13        5.30      3.76 o 
  -5  11   5       24.91       30.48      3.72 o 
  -4  11   5        1.21        4.98      4.81 o 
  -3  11   5       17.93       22.82      4.54 o 
  -2  11   5       11.30        0.22      4.28 o 
  -1  11   5        0.38       -2.72      4.24 o 
   0  11   5       60.64       70.76      5.12 o 
   1  11   5      139.57      151.87     14.61 o 
   2  11   5      328.41      326.26      4.27 o 
   3  11   5        0.04       -0.92      2.16 o 
   4  11   5      123.88      117.95      4.27 o 
   5  11   5        1.14       -4.64      4.64 o 
   6  11   5        0.05       -5.24      5.24 o 
  -7  12   5       11.45        6.95      5.39 o 
  -6  12   5       83.49       99.82      4.72 o 
  -5  12   5       61.65       50.64      3.83 o 
  -4  12   5      175.07      188.14      7.61 o 
  -3  12   5      441.25      442.14      9.66 o 
  -2  12   5        0.30       -2.14      4.13 o 
  -1  12   5      263.14      248.18      7.49 o 
   0  12   5       94.49       84.22      5.47 o 
   1  12   5      226.47      205.08      6.95 o 
   2  12   5       19.91       15.25      2.89 o 
   3  12   5       96.57       93.82      4.09 o 
   4  12   5       15.59       18.09      2.50 o 
   5  12   5       58.62       55.95      5.72 o 
   6  12   5       14.19       11.17      5.22 o 
  -6  13   5        0.72        2.64      4.74 o 
  -5  13   5       24.25       18.76      3.70 o 
  -4  13   5       20.67       20.29      5.27 o 
  -3  13   5       16.28       23.50      5.19 o 
  -2  13   5        2.10        1.96      4.75 o 
  -1  13   5      269.43      271.94      8.05 o 
   0  13   5       22.82       28.74      5.23 o 
   1  13   5        2.39        1.20      4.38 o 
   2  13   5        5.62        7.18      2.90 o 
   3  13   5        1.47        0.10      3.25 o 
   4  13   5       23.66       19.97      3.41 o 
   5  13   5       12.40       14.23      5.27 o 
  -6  14   5        1.95        1.06      4.89 o 
  -5  14   5        8.36        5.89      5.34 o 
  -4  14   5       20.12       18.45      5.13 o 
  -3  14   5       93.19       89.76      5.95 o 
  -2  14   5        1.27       -1.26      4.94 o 
  -1  14   5        2.91        1.94      4.42 o 
   0  14   5       74.69       71.62      5.74 o 
   1  14   5        0.00       -1.50      4.90 o 
   2  14   5        0.60       -1.68      4.77 o 
   3  14   5       17.22       26.01      3.89 o 
   4  14   5        2.53       -1.30      3.72 o 
   5  14   5      111.62      114.16      7.26 o 
  -5  15   5       13.42        4.93      5.75 o 
  -4  15   5       66.30       63.28      6.01 o 
  -3  15   5        0.01       -1.80      5.06 o 
  -2  15   5       10.41        8.25      4.72 o 
  -1  15   5        4.67        5.22      4.84 o 
   0  15   5      155.11      181.13      7.92 o 
   1  15   5       18.27       19.77      5.68 o 
   2  15   5       24.58       20.84      5.28 o 
   3  15   5       43.73       53.60      5.70 o 
   4  15   5        1.18        1.81      3.44 o 
  -4  16   5        0.15        2.74      4.87 o 
  -3  16   5       10.56        0.10      6.06 o 
  -2  16   5       46.79       46.71      6.72 o 
  -1  16   5        0.61        2.41      5.32 o 
   0  16   5        3.33        4.41      5.95 o 
   1  16   5       42.98       39.10      5.85 o 
   2  16   5        5.93       10.33      5.02 o 
   3  16   5        7.45        8.82      5.43 o 
  -2  17   5       14.29       16.22      5.33 o 
  -1  17   5        1.23       -2.47      6.21 o 
   0  17   5       37.95       38.30      6.81 o 
   1  17   5      133.78      151.76      8.28 o 
  -9   0   6       10.83        4.91      4.74 o 
  -8   0   6        9.50        3.83      5.26 o 
  -7   0   6     2204.90     1953.66     18.41 o 
  -6   0   6        4.18        1.65      4.20 o 
  -5   0   6      396.74      364.04      7.26 o 
  -4   0   6     2649.48     2611.76     23.51 o 
  -3   0   6     1705.69     1658.55     13.87 o 
  -2   0   6      997.99      958.78      6.10 o 
  -1   0   6       27.98       29.69      0.99 o 
   0   0   6     1571.74     1429.44      6.61 o 
   1   0   6      184.37      194.73      3.02 o 
   2   0   6     4766.56     4741.55     17.83 o 
   3   0   6      263.88      253.21      5.41 o 
   4   0   6       29.35       26.50      3.31 o 
   5   0   6      121.97      124.05      5.21 o 
   6   0   6       89.01       84.54      4.91 o 
   7   0   6       87.49       82.91      6.13 o 
   8   0   6        9.49       18.32      5.52 o 
  -9   1   6       44.58       34.48      3.75 o 
  -8   1   6        1.61        2.48      4.56 o 
  -7   1   6      136.36      131.88      5.01 o 
  -6   1   6       64.39       57.54      3.48 o 
  -5   1   6      110.04      119.35      2.53 o 
  -4   1   6      550.17      566.33     11.29 o 
  -3   1   6      177.92      194.61      2.39 o 
  -2   1   6       69.71       59.91      0.74 o 
  -1   1   6     2605.98     2627.96     10.76 o 
   0   1   6      196.17      211.29      1.73 o 
   1   1   6     2162.26     2086.58      6.14 o 
   2   1   6       11.61       15.86      1.38 o 
   3   1   6       14.54       19.61      1.95 o 
   4   1   6      256.52      258.45      4.27 o 
   5   1   6      214.19      222.57      4.41 o 
   6   1   6        3.54        2.67      2.47 o 
   7   1   6        6.91        9.48      3.37 o 
   8   1   6      234.46      273.66      6.36 o 
  -9   2   6        0.99        5.92      3.06 o 
  -8   2   6       83.21       68.14      4.04 o 
  -7   2   6       37.47       42.91      5.74 o 
  -6   2   6       16.61       14.06      3.05 o 
  -5   2   6       25.17       22.83      1.94 o 
  -4   2   6       55.75       54.21      1.84 o 
  -3   2   6       58.92       65.01      1.50 o 
  -2   2   6        0.02        4.30      1.20 o 
  -1   2   6      233.79      200.05      1.62 o 
   0   2   6     2470.89     2613.22      6.44 o 
   1   2   6      176.36      185.41      2.38 o 
   2   2   6     1500.46     1482.68     11.24 o 
   3   2   6     1336.50     1351.41     11.32 o 
   4   2   6        4.07        0.88      2.04 o 
   5   2   6       19.16       15.58      2.58 o 
   6   2   6      215.14      222.03      5.14 o 
   7   2   6       99.35       94.21      6.04 o 
   8   2   6        8.76        7.76      3.61 o 
  -9   3   6      188.14      195.14      4.55 o 
  -8   3   6        1.74        4.05      3.33 o 
  -7   3   6      258.50      237.69      7.66 o 
  -6   3   6      277.05      243.60     15.25 o 
  -5   3   6      724.43      680.64      5.21 o 
  -4   3   6      199.90      196.00      2.82 o 
  -3   3   6      112.25       96.17      1.17 o 
  -2   3   6     4205.68     4060.92     16.27 o 
  -1   3   6      164.89      151.70      1.71 o 
   0   3   6     1283.99     1235.04      5.69 o 
   1   3   6     1814.81     1811.48      5.84 o 
   2   3   6      215.30      215.84      3.86 o 
   3   3   6      185.82      192.08      5.12 o 
   4   3   6       11.86        7.22      2.20 o 
   5   3   6        0.04        0.37      2.39 o 
   6   3   6        5.69        8.31      2.81 o 
   7   3   6       59.59       69.67      5.40 o 
   8   3   6       41.41       43.87      5.83 o 
  -9   4   6       27.81       33.50      3.30 o 
  -8   4   6       23.10       21.48      3.62 o 
  -7   4   6      102.01      105.47      6.17 o 
  -6   4   6      343.87      308.06      5.06 o 
  -5   4   6      111.44       98.25      3.17 o 
  -4   4   6       21.87       24.30      1.88 o 
  -3   4   6      203.08      166.07      2.49 o 
  -2   4   6       40.04       46.20      1.14 o 
  -1   4   6     1925.59     2073.57      7.33 o 
   0   4   6      234.11      266.09      2.65 o 
   1   4   6      467.08      484.08      3.19 o 
   2   4   6       53.59       36.81      3.86 o 
   3   4   6      974.58      989.65     14.60 o 
   4   4   6      290.28      291.43      4.51 o 
   5   4   6       37.07       36.98      4.17 o 
   6   4   6       14.27       26.68      4.30 o 
   7   4   6        1.45       -1.37      5.36 o 
   8   4   6        4.82        6.61      5.63 o 
  -9   5   6        5.47        5.06      2.95 o 
  -8   5   6       72.27       74.97      4.29 o 
  -7   5   6        0.40        2.42      2.38 o 
  -6   5   6        4.39        5.33      2.66 o 
  -5   5   6      486.82      476.37      5.74 o 
  -4   5   6     1083.33     1084.40     34.37 o 
  -3   5   6      370.96      363.94      5.96 o 
  -2   5   6       45.31       31.44      3.08 o 
  -1   5   6     1955.48     1985.59     10.59 o 
   0   5   6        1.27       10.13      1.21 o 
   1   5   6        5.30        1.90      1.13 o 
   2   5   6       24.78       19.17      1.45 o 
   3   5   6       49.30       49.24      3.54 o 
   4   5   6      460.79      480.36      8.74 o 
   5   5   6      139.97      145.22      6.23 o 
   6   5   6        9.29        7.35      4.66 o 
   7   5   6      234.24      212.35      8.06 o 
  -9   6   6        2.85        3.37      3.88 o 
  -8   6   6        0.07        5.47      4.15 o 
  -7   6   6       46.98       42.24      2.81 o 
  -6   6   6      168.28      136.57      4.07 o 
  -5   6   6       77.00       78.05      3.38 o 
  -4   6   6     1645.97     1571.96      9.60 o 
  -3   6   6      249.31      237.74      3.71 o 
  -2   6   6      127.73      137.80      4.93 o 
  -1   6   6      917.81     1014.13      6.34 o 
   0   6   6     1972.47     2027.45      7.04 o 
   1   6   6       44.97       41.31      1.45 o 
   2   6   6      134.53      124.30      3.61 o 
   3   6   6      388.06      395.46      7.62 o 
   4   6   6       28.13       19.26      3.83 o 
   5   6   6        2.20        1.35      3.84 o 
   6   6   6      145.57      134.93      7.01 o 
   7   6   6       20.80       18.52      4.74 o 
  -8   7   6       11.77       11.90      2.95 o 
  -7   7   6      118.44      121.76      3.68 o 
  -6   7   6       16.68       18.18      2.60 o 
  -5   7   6       64.49       82.03      3.55 o 
  -4   7   6        7.10       19.84      3.79 o 
  -3   7   6        0.46        0.44      1.83 o 
  -2   7   6      110.88      104.10      2.84 o 
  -1   7   6      299.01      271.06      3.24 o 
   0   7   6     1139.13     1152.31      7.70 o 
   1   7   6       14.57       12.10      2.09 o 
   2   7   6      730.18      691.97      6.74 o 
   3   7   6       36.60       44.50      4.08 o 
   4   7   6       30.43       23.56      3.79 o 
   5   7   6       73.28       84.83      5.44 o 
   6   7   6      419.08      411.65     10.13 o 
   7   7   6        1.43        4.98      4.67 o 
  -8   8   6       13.31       21.71      3.50 o 
  -7   8   6        4.64        0.73      2.69 o 
  -6   8   6      655.42      704.05      6.48 o 
  -5   8   6       18.48       17.77      2.99 o 
  -4   8   6       66.87       55.80      4.40 o 
  -3   8   6     1483.13     1489.06     14.56 o 
  -2   8   6       52.31       43.95      2.92 o 
  -1   8   6       26.42       23.56      3.03 o 
   0   8   6      317.55      292.72      7.60 o 
   1   8   6     1043.12      992.37     24.23 o 
   2   8   6      218.08      212.66      8.16 o 
   3   8   6       25.25       22.50      5.62 o 
   4   8   6      192.03      189.68      6.39 o 
   5   8   6      138.88      149.20      6.69 o 
   6   8   6      110.58      106.51      6.85 o 
   7   8   6        0.50       -0.61      4.22 o 
  -8   9   6       43.03       38.68      3.92 o 
  -7   9   6        0.36       -2.22      2.54 o 
  -6   9   6      106.67      110.07      3.64 o 
  -5   9   6        1.07        1.76      2.31 o 
  -4   9   6       70.40       57.18      4.68 o 
  -3   9   6      229.47      245.38      4.27 o 
  -2   9   6       14.65       10.71      1.99 o 
  -1   9   6       71.34       67.12      2.77 o 
   0   9   6     1206.40     1210.23     12.84 o 
   1   9   6      258.71      276.30      5.58 o 
   2   9   6      938.38      924.09     16.71 o 
   3   9   6       64.17       63.83      3.35 o 
   4   9   6      125.71      123.00      6.03 o 
   5   9   6      111.49       93.23      6.00 o 
   6   9   6       12.77        7.43      4.74 o 
  -8  10   6       11.75       11.49      3.14 o 
  -7  10   6        7.70       10.24      2.65 o 
  -6  10   6       54.70       47.25      3.85 o 
  -5  10   6       88.55       93.79      5.44 o 
  -4  10   6       43.98       32.45      4.91 o 
  -3  10   6      223.77      215.33      7.00 o 
  -2  10   6       76.66       75.89      5.27 o 
  -1  10   6        6.60        8.94      2.25 o 
   0  10   6      465.22      458.13      5.75 o 
   1  10   6      268.06      259.93      4.80 o 
   2  10   6      158.80      164.31      6.30 o 
   3  10   6       21.32       24.97      3.11 o 
   4  10   6      235.36      231.43      7.29 o 
   5  10   6       87.43       79.54      6.00 o 
   6  10   6        9.02        1.82      5.41 o 
  -7  11   6        0.50       -0.29      3.69 o 
  -6  11   6       13.33       14.96      3.45 o 
  -5  11   6      413.26      406.48      8.36 o 
  -4  11   6       65.16       72.75      5.57 o 
  -3  11   6      132.95      123.69      5.94 o 
  -2  11   6       30.62       23.33      5.05 o 
  -1  11   6      815.87      804.36     11.71 o 
   0  11   6       25.74       24.36      4.40 o 
   1  11   6      705.09      696.84     12.18 o 
   2  11   6      577.82      553.77      9.87 o 
   3  11   6       31.58       26.65      2.94 o 
   4  11   6        0.19       -1.17      3.72 o 
   5  11   6       97.84       93.29      5.99 o 
   6  11   6       37.17       33.30      5.02 o 
  -7  12   6        1.34       -1.46      3.96 o 
  -6  12   6        8.38        6.72      3.36 o 
  -5  12   6      105.08      118.21      4.84 o 
  -4  12   6       26.51       19.64      4.87 o 
  -3  12   6       44.41       41.89      5.31 o 
  -2  12   6        4.50        0.72      4.76 o 
  -1  12   6      138.29      151.07      6.76 o 
   0  12   6       45.71       42.04      4.92 o 
   1  12   6        5.43        5.17      4.66 o 
   2  12   6       57.33       74.90      5.90 o 
   3  12   6        4.05        2.18      2.09 o 
   4  12   6       14.21       11.39      3.26 o 
   5  12   6      130.05      133.13      7.23 o 
  -6  13   6       95.30       89.14      8.89 o 
  -5  13   6       89.43      100.35      4.85 o 
  -4  13   6        2.70       -1.45      5.22 o 
  -3  13   6        9.64        5.85      4.80 o 
  -2  13   6        4.61        1.21      4.75 o 
  -1  13   6        1.31        0.76      4.37 o 
   0  13   6       19.45       15.92      4.64 o 
   1  13   6        0.55       -2.70      4.92 o 
   2  13   6       79.90       56.08      5.34 o 
   3  13   6       21.82       22.53      3.26 o 
   4  13   6       14.51       16.60      3.72 o 
   5  13   6       23.60       23.54      4.99 o 
  -5  14   6        0.01        2.33      3.63 o 
  -4  14   6       20.96       10.68      5.54 o 
  -3  14   6       28.23       17.96      5.28 o 
  -2  14   6        1.58       -0.61      4.86 o 
  -1  14   6       29.56       38.14      5.24 o 
   0  14   6        4.63        4.82      5.21 o 
   1  14   6      197.59      196.38      8.03 o 
   2  14   6      177.77      181.90      7.75 o 
   3  14   6       60.42       59.43      5.98 o 
   4  14   6      131.47      135.77      6.21 o 
  -5  15   6       21.19       23.09      5.79 o 
  -4  15   6        0.72        1.97      4.74 o 
  -3  15   6       66.28       63.84      6.75 o 
  -2  15   6       60.99       68.87      6.03 o 
  -1  15   6       20.02       28.48      5.42 o 
   0  15   6       54.44       54.75      6.04 o 
   1  15   6        6.67        2.88      5.00 o 
   2  15   6       44.76       39.26      6.23 o 
   3  15   6        3.38        3.98      5.97 o 
  -4  16   6       56.18       69.49      6.61 o 
  -3  16   6        1.76        0.38      5.73 o 
  -2  16   6       19.39       18.75      5.97 o 
  -1  16   6        0.02       -3.58      5.32 o 
   0  16   6        0.03        2.81      5.11 o 
   1  16   6       46.60       32.38      6.38 o 
   2  16   6        8.49        9.20      5.62 o 
  -2  17   6       20.55       32.45      7.08 o 
  -1  17   6        2.48       -2.32      5.31 o 
   0  17   6        2.41       -2.87      6.07 o 
  -9   1   7       56.30       60.38      4.68 o 
  -8   1   7       53.09       44.75      4.22 o 
  -7   1   7      248.69      243.18      5.96 o 
  -6   1   7       10.16        9.37      3.26 o 
  -5   1   7      838.97      865.82     10.52 o 
  -4   1   7      919.39      927.67     11.69 o 
  -3   1   7       26.22       33.18      1.16 o 
  -2   1   7     2217.21     2409.44      8.79 o 
  -1   1   7     2428.39     2620.35      8.65 o 
   0   1   7      186.80      230.59      2.28 o 
   1   1   7      391.19      409.19      3.09 o 
   2   1   7      117.15      110.00      2.99 o 
   3   1   7      312.47      302.40      4.41 o 
   4   1   7       86.21       80.11      3.03 o 
   5   1   7      106.36      111.38      3.60 o 
   6   1   7      309.08      294.13      5.71 o 
   7   1   7       89.48       86.39      4.98 o 
  -9   2   7       48.52       56.69      9.06 o 
  -8   2   7        3.07        3.62      5.06 o 
  -7   2   7      542.62      528.28      7.59 o 
  -6   2   7      424.08      419.31      6.28 o 
  -5   2   7        5.71        3.41      2.87 o 
  -4   2   7       93.20       95.76      2.22 o 
  -3   2   7       32.86       38.60      1.24 o 
  -2   2   7      363.09      369.54      6.16 o 
  -1   2   7      981.36     1145.59      8.39 o 
   0   2   7      103.02      125.77      2.80 o 
   1   2   7     2184.77     2134.39     14.38 o 
   2   2   7      142.39      145.21      3.21 o 
   3   2   7      768.72      739.88      6.57 o 
   4   2   7      189.45      173.04      3.95 o 
   5   2   7        6.38       11.78      2.56 o 
   6   2   7       68.90       66.74      5.21 o 
   7   2   7       23.57       20.43      3.60 o 
  -9   3   7        0.11       -1.54      3.52 o 
  -8   3   7        0.25        2.74      5.23 o 
  -7   3   7       19.87       25.69      5.35 o 
  -6   3   7        6.35        2.08      3.32 o 
  -5   3   7       53.31       49.96      2.38 o 
  -4   3   7      440.11      443.86      5.61 o 
  -3   3   7       58.28       46.94      1.51 o 
  -2   3   7        0.85        1.82      0.84 o 
  -1   3   7        6.56        6.18      0.82 o 
   0   3   7      596.52      553.78      3.42 o 
   1   3   7        7.22        4.36      1.25 o 
   2   3   7      255.29      260.38      5.23 o 
   3   3   7      147.77      141.03      3.42 o 
   4   3   7      440.10      390.21      5.43 o 
   5   3   7      107.23       92.12      4.04 o 
   6   3   7        1.18       -1.68      2.65 o 
   7   3   7      103.60       98.47      6.53 o 
  -9   4   7       24.28       18.26      4.06 o 
  -8   4   7       68.31       64.50      4.30 o 
  -7   4   7       25.93       48.56      5.83 o 
  -6   4   7       18.27       16.79      4.83 o 
  -5   4   7      152.61      143.25      3.08 o 
  -4   4   7     1294.57     1331.45      5.96 o 
  -3   4   7      381.89      392.99      3.58 o 
  -2   4   7       23.13       22.06      1.00 o 
  -1   4   7      357.34      355.72      2.62 o 
   0   4   7      216.89      234.42      2.53 o 
   1   4   7       20.37       18.82      1.47 o 
   2   4   7        0.38        2.46      1.70 o 
   3   4   7       56.07       60.12      2.77 o 
   4   4   7       55.73       52.38      2.93 o 
   5   4   7        3.19        0.20      4.15 o 
   6   4   7        0.52       -1.26      4.04 o 
   7   4   7        9.98        4.36      5.74 o 
  -9   5   7        1.52        3.40      3.66 o 
  -8   5   7        9.80       14.67      3.62 o 
  -7   5   7       83.64       85.55      5.97 o 
  -6   5   7        0.17        0.73      2.58 o 
  -5   5   7       83.29       84.34      3.41 o 
  -4   5   7      742.07      763.00      6.85 o 
  -3   5   7      234.64      223.69      3.73 o 
  -2   5   7      155.92      176.04      2.10 o 
  -1   5   7      874.81      879.15     10.82 o 
   0   5   7      211.00      216.64      6.90 o 
   1   5   7       33.26       46.68      2.06 o 
   2   5   7      485.92      460.91      4.16 o 
   3   5   7      639.69      656.96      9.82 o 
   4   5   7       46.83       42.85      4.39 o 
   5   5   7      354.30      377.29      9.07 o 
   6   5   7      145.60      140.96      7.00 o 
   7   5   7        4.31       -0.59      4.53 o 
  -8   6   7       99.82       97.58      4.66 o 
  -7   6   7       79.41       92.68      6.52 o 
  -6   6   7      103.90       81.86      6.44 o 
  -5   6   7      131.87      121.41      3.78 o 
  -4   6   7       34.65       40.32      2.29 o 
  -3   6   7      211.53      240.45      3.96 o 
  -2   6   7       27.08       26.19      1.59 o 
  -1   6   7      392.59      407.41      4.77 o 
   0   6   7      128.84      149.06      4.71 o 
   1   6   7        7.15        5.67      2.08 o 
   2   6   7     1232.34     1166.12     16.63 o 
   3   6   7        0.03       -0.68      3.49 o 
   4   6   7        1.17       -1.00      3.63 o 
   5   6   7      335.86      340.19      8.79 o 
   6   6   7       44.40       39.48      6.06 o 
   7   6   7        3.36        5.06      5.20 o 
  -8   7   7       31.89       44.26      5.49 o 
  -7   7   7       34.49       29.25      2.80 o 
  -6   7   7      329.51      307.46      6.11 o 
  -5   7   7       81.87       74.22      4.18 o 
  -4   7   7      381.02      342.74      4.92 o 
  -3   7   7      686.20      639.97      6.21 o 
  -2   7   7      164.68      154.39      2.66 o 
  -1   7   7      802.30      758.12      6.57 o 
   0   7   7      488.05      501.02      5.62 o 
   1   7   7      767.49      777.26     22.00 o 
   2   7   7       39.99       36.04      3.16 o 
   3   7   7       73.36       64.91      4.48 o 
   4   7   7       18.13       16.32      3.96 o 
   5   7   7        3.43        3.97      4.39 o 
   6   7   7        7.01        4.40      5.19 o 
   7   7   7       16.34       14.61      5.64 o 
  -8   8   7        1.33        3.45      5.44 o 
  -7   8   7       18.56       15.27      2.67 o 
  -6   8   7        7.52        6.07      3.30 o 
  -5   8   7       47.13       68.00      3.77 o 
  -4   8   7       17.07       17.87      2.52 o 
  -3   8   7       25.03       34.43      2.58 o 
  -2   8   7      502.69      506.13      5.70 o 
  -1   8   7      457.91      439.79      5.45 o 
   0   8   7      248.36      272.80      7.61 o 
   1   8   7      338.11      331.98      5.23 o 
   2   8   7      462.99      480.74     10.31 o 
   3   8   7       53.40       39.13      3.20 o 
   4   8   7       59.59       57.60      4.96 o 
   5   8   7      188.42      211.74      7.69 o 
   6   8   7        3.10        1.03      5.25 o 
  -8   9   7        2.43       -0.57      4.37 o 
  -7   9   7      113.21      102.69      3.58 o 
  -6   9   7      415.91      443.33      5.55 o 
  -5   9   7      324.91      313.04      5.91 o 
  -4   9   7      320.19      293.71      7.68 o 
  -3   9   7      438.39      438.10     10.77 o 
  -2   9   7       76.26       67.23      3.07 o 
  -1   9   7        2.28        4.95      2.46 o 
   0   9   7      287.93      266.91      4.78 o 
   1   9   7      110.90      109.25      3.90 o 
   2   9   7       15.67       12.07      2.71 o 
   3   9   7        7.88        4.95      2.90 o 
   4   9   7      132.76      136.90      6.44 o 
   5   9   7      166.11      165.68      7.62 o 
   6   9   7       59.18       61.75      6.48 o 
  -7  10   7        0.80        0.55      3.27 o 
  -6  10   7      105.79      105.39      4.64 o 
  -5  10   7      482.40      431.70     10.71 o 
  -4  10   7       62.57       60.95      5.32 o 
  -3  10   7       19.18        8.30      4.00 o 
  -2  10   7       15.75        8.57      4.34 o 
  -1  10   7     1111.80     1085.12     13.69 o 
   0  10   7      129.94      140.21      4.37 o 
   1  10   7       45.08       40.10      3.12 o 
   2  10   7      179.90      192.47      7.51 o 
   3  10   7        0.02       -1.80      2.69 o 
   4  10   7      134.21      128.83      6.27 o 
   5  10   7       24.44       15.79      5.28 o 
   6  10   7        2.01        3.25      4.73 o 
  -7  11   7       15.73        8.30      3.56 o 
  -6  11   7        8.88       16.12      3.82 o 
  -5  11   7        1.69        0.98      3.62 o 
  -4  11   7       25.66       14.00      4.61 o 
  -3  11   7        8.39        5.32      4.33 o 
  -2  11   7        7.36        7.07      4.60 o 
  -1  11   7       75.91       67.76      5.74 o 
   0  11   7        4.72       -0.41      2.51 o 
   1  11   7       19.40       14.86      2.84 o 
   2  11   7        0.02        1.30      2.72 o 
   3  11   7        9.94        7.57      2.85 o 
   4  11   7        2.38        0.77      4.29 o 
   5  11   7      104.57      107.79      6.94 o 
  -6  12   7        7.53       10.64      3.80 o 
  -5  12   7       40.04       50.76      4.06 o 
  -4  12   7       20.81       19.84      5.45 o 
  -3  12   7        3.21        8.08      4.80 o 
  -2  12   7      150.25      144.87      6.57 o 
  -1  12   7      110.95      117.98      6.22 o 
   0  12   7        1.60        2.60      4.17 o 
   1  12   7       25.23       23.67      5.13 o 
   2  12   7        1.07        2.71      2.66 o 
   3  12   7       77.32       74.56      3.76 o 
   4  12   7        6.83        8.24      4.20 o 
   5  12   7       29.17       25.28      4.91 o 
  -6  13   7      109.50      110.33     14.91 o 
  -5  13   7       66.55       84.76      5.75 o 
  -4  13   7       33.26       22.32      5.06 o 
  -3  13   7      206.48      196.51      7.97 o 
  -2  13   7       64.51       74.23      5.82 o 
  -1  13   7        0.44        1.40      4.83 o 
   0  13   7       10.04       13.12      4.42 o 
   1  13   7       50.94       59.22      5.44 o 
   2  13   7       45.74       54.86      5.82 o 
   3  13   7       11.28        8.64      5.19 o 
  -5  14   7        5.70        9.44      4.06 o 
  -4  14   7        0.16       -2.21      5.32 o 
  -3  14   7        0.43       -1.07      5.59 o 
  -2  14   7       25.33       30.39      5.33 o 
  -1  14   7       13.89       15.92      4.77 o 
   0  14   7      106.60       98.94      6.85 o 
   1  14   7      151.16      157.61      7.24 o 
   2  14   7       33.99       34.14      5.68 o 
   3  14   7       60.20       56.84      6.69 o 
   4  14   7        1.20        0.97      6.02 o 
  -4  15   7        4.96        6.49      5.16 o 
  -3  15   7        8.16        8.81      5.90 o 
  -2  15   7       47.53       55.38      6.06 o 
  -1  15   7       11.40        8.40      5.68 o 
   0  15   7        0.05       -1.77      5.23 o 
   1  15   7       12.39       11.87      5.71 o 
   2  15   7        2.01       11.05      5.98 o 
   3  15   7       30.35       21.49      6.37 o 
  -3  16   7      115.71      124.74      7.63 o 
  -2  16   7        0.17        2.37      5.14 o 
  -1  16   7       30.73       28.21      6.52 o 
   0  16   7       94.05      116.95      7.87 o 
   1  16   7        0.95        0.03      6.16 o 
  -9   0   8      194.76      219.05      9.18 o 
  -8   0   8        1.97        1.51      4.93 o 
  -7   0   8      276.74      246.04      8.29 o 
  -6   0   8      542.36      540.33     10.02 o 
  -5   0   8     1724.18     1747.80     15.28 o 
  -4   0   8      457.15      482.83      8.01 o 
  -3   0   8       92.60       93.19      2.90 o 
  -2   0   8     5741.62     5716.25     46.01 o 
  -1   0   8     1162.39     1308.03     11.36 o 
   0   0   8     3337.13     3335.58     11.76 o 
   1   0   8     3093.41     3203.04     17.73 o 
   2   0   8      232.08      233.88      5.85 o 
   3   0   8       20.04       13.91      3.56 o 
   4   0   8      150.90      158.14      5.61 o 
   5   0   8        4.10        0.75      3.40 o 
   6   0   8       97.67       93.10      5.86 o 
   7   0   8       91.86       99.39      6.19 o 
  -9   1   8        4.35        8.62      5.33 o 
  -8   1   8       74.35       60.60      7.21 o 
  -7   1   8      218.89      203.80      5.64 o 
  -6   1   8      310.87      327.59     10.78 o 
  -5   1   8      168.15      164.89      6.11 o 
  -4   1   8      172.29      182.85      3.43 o 
  -3   1   8       21.91       19.97      1.55 o 
  -2   1   8      897.78      895.17      6.44 o 
  -1   1   8      876.38      922.70      7.21 o 
   0   1   8      248.19      221.72      2.94 o 
   1   1   8     1844.13     1832.52      9.97 o 
   2   1   8        6.20        2.15      2.18 o 
   3   1   8     1106.59     1029.94      8.15 o 
   4   1   8      130.09      141.97      3.87 o 
   5   1   8       11.73        5.98      2.67 o 
   6   1   8      109.70      129.79      4.60 o 
   7   1   8       11.26        4.47      3.62 o 
  -9   2   8       58.18       43.44      6.90 o 
  -8   2   8        0.58       -0.60      5.64 o 
  -7   2   8        2.20       10.92      3.95 o 
  -6   2   8       72.71       76.06      4.06 o 
  -5   2   8      390.42      394.87      5.86 o 
  -4   2   8      169.88      179.83      4.26 o 
  -3   2   8       39.43       39.01      1.38 o 
  -2   2   8      260.23      254.92      3.54 o 
  -1   2   8      176.03      166.66      1.92 o 
   0   2   8       39.82       59.17      1.44 o 
   1   2   8      693.92      690.18      6.09 o 
   2   2   8      104.41       96.05      3.09 o 
   3   2   8       25.46       32.44      2.66 o 
   4   2   8      382.02      377.91     17.40 o 
   5   2   8      138.99      131.33      6.87 o 
   6   2   8        1.39        3.87      2.90 o 
   7   2   8        9.76        8.88      3.36 o 
  -9   3   8       11.97       11.35      5.10 o 
  -8   3   8        7.01       10.30      5.01 o 
  -7   3   8      673.12      654.78     11.83 o 
  -6   3   8       11.39        8.70      3.31 o 
  -5   3   8       35.44       33.35      3.29 o 
  -4   3   8     3246.53     3169.94     18.67 o 
  -3   3   8        4.99        1.01      1.20 o 
  -2   3   8       35.92       46.01      1.30 o 
  -1   3   8        7.02        7.00      1.49 o 
   0   3   8     1918.75     1845.08     11.73 o 
   1   3   8      237.85      228.27      3.85 o 
   2   3   8     1135.15     1056.95     20.62 o 
   3   3   8      839.15      808.78     12.96 o 
   4   3   8      196.32      176.62      8.85 o 
   5   3   8        8.50        7.73      2.75 o 
   6   3   8        9.73       11.25      4.47 o 
   7   3   8       22.23       20.57      5.03 o 
  -9   4   8       33.99       35.48      4.64 o 
  -8   4   8        7.79       11.81      5.70 o 
  -7   4   8        5.33        9.26      5.65 o 
  -6   4   8       49.75       47.22      5.41 o 
  -5   4   8       72.72       84.71      3.82 o 
  -4   4   8      701.14      699.42      6.23 o 
  -3   4   8       12.72       11.46      1.55 o 
  -2   4   8      222.46      232.75      2.09 o 
  -1   4   8      535.93      454.47      3.29 o 
   0   4   8       68.85       65.70      2.41 o 
   1   4   8       96.17       95.05      2.56 o 
   2   4   8      238.89      247.72      8.21 o 
   3   4   8        3.14        2.03      3.90 o 
   4   4   8        9.92       11.40      2.45 o 
   5   4   8       29.79       36.49      4.56 o 
   6   4   8      200.77      187.58      7.55 o 
   7   4   8       31.53       28.08      5.61 o 
  -9   5   8       25.06       30.80      4.32 o 
  -8   5   8       43.36       58.10      6.57 o 
  -7   5   8        0.07        4.64      5.19 o 
  -6   5   8      380.16      368.25      9.20 o 
  -5   5   8        3.43        4.53      2.73 o 
  -4   5   8      186.36      195.59      7.15 o 
  -3   5   8      176.30      179.24      2.81 o 
  -2   5   8        3.09        3.85      1.19 o 
  -1   5   8       13.97        8.81      1.44 o 
   0   5   8       92.45       91.07      2.32 o 
   1   5   8      358.74      347.82      3.83 o 
   2   5   8     2461.45     2310.96     17.66 o 
   3   5   8       42.90       35.22      4.89 o 
   4   5   8      100.66       87.41      5.53 o 
   5   5   8       73.24       69.86      5.81 o 
   6   5   8       19.50       16.64      5.66 o 
   7   5   8       44.89       41.37      6.35 o 
  -8   6   8       40.26       37.40      8.80 o 
  -7   6   8       45.73       40.12      5.96 o 
  -6   6   8        0.05        9.88      5.33 o 
  -5   6   8       13.10       11.87      2.83 o 
  -4   6   8      432.24      378.44      4.37 o 
  -3   6   8      162.65      151.90      3.52 o 
  -2   6   8      540.42      512.05      7.73 o 
  -1   6   8      117.90      124.18      2.45 o 
   0   6   8      423.84      447.51      5.42 o 
   1   6   8      230.39      242.29      4.75 o 
   2   6   8      469.65      472.79      6.32 o 
   3   6   8      164.39      163.75      6.14 o 
   4   6   8       18.74       16.63      4.43 o 
   5   6   8      248.38      240.22      7.97 o 
   6   6   8        5.68        2.80      4.76 o 
  -8   7   8       28.75       26.44      4.21 o 
  -7   7   8      154.49      182.71      7.97 o 
  -6   7   8      281.99      255.76      5.96 o 
  -5   7   8      383.91      356.43      5.83 o 
  -4   7   8       44.44       53.02      3.73 o 
  -3   7   8       38.49       23.43      3.06 o 
  -2   7   8       11.37        4.03      2.84 o 
  -1   7   8      246.11      228.33      4.23 o 
   0   7   8       82.67       88.02      3.47 o 
   1   7   8     1247.74     1210.69      9.19 o 
   2   7   8      244.31      236.87      4.89 o 
   3   7   8      232.26      245.30      7.31 o 
   4   7   8      602.55      608.22     11.01 o 
   5   7   8      188.62      188.20      7.64 o 
   6   7   8       42.71       36.82      5.12 o 
  -8   8   8       29.67       36.80      4.68 o 
  -7   8   8        0.00        8.06      3.43 o 
  -6   8   8       81.38       90.88      4.32 o 
  -5   8   8       90.75       90.03      4.07 o 
  -4   8   8      171.85      186.93      5.32 o 
  -3   8   8      722.69      676.04      6.91 o 
  -2   8   8        8.78        5.67      2.49 o 
  -1   8   8     1822.83     1845.19     13.69 o 
   0   8   8      270.93      250.81      4.83 o 
   1   8   8      686.69      678.68      9.19 o 
   2   8   8      578.68      541.78      6.80 o 
   3   8   8        6.18        6.17      4.06 o 
   4   8   8       28.55       22.05      4.96 o 
   5   8   8      114.09      108.23      6.85 o 
   6   8   8        2.40       -3.94      4.46 o 
  -8   9   8       12.63        8.92      3.81 o 
  -7   9   8        4.24        4.80      2.52 o 
  -6   9   8        0.36        2.43      3.34 o 
  -5   9   8       96.88       91.09      4.40 o 
  -4   9   8       13.96       15.79      3.04 o 
  -3   9   8        3.16        0.46      2.63 o 
  -2   9   8      124.94      131.84      3.92 o 
  -1   9   8       57.66       80.34      5.55 o 
   0   9   8      210.53      205.96     10.06 o 
   1   9   8        0.14       -1.15      2.64 o 
   2   9   8       45.79       50.39      3.45 o 
   3   9   8       67.69       67.40      3.77 o 
   4   9   8       43.31       48.05      5.15 o 
   5   9   8      113.52      123.09      6.88 o 
   6   9   8        8.34        3.90      4.62 o 
  -7  10   8       27.60       22.73      3.70 o 
  -6  10   8        0.24        2.37      3.34 o 
  -5  10   8       59.46       39.93      3.89 o 
  -4  10   8        4.78       -0.77      4.21 o 
  -3  10   8       20.33       18.91      4.50 o 
  -2  10   8       25.82       24.42      2.81 o 
  -1  10   8        5.94        8.25      2.79 o 
   0  10   8      363.23      343.75     13.05 o 
   1  10   8        6.22        5.36      2.72 o 
   2  10   8       54.55       47.13      3.35 o 
   3  10   8       24.42       18.51      2.97 o 
   4  10   8      102.74      102.99      5.87 o 
   5  10   8        4.88        3.86      4.98 o 
  -7  11   8        0.00       -3.84      3.90 o 
  -6  11   8      149.88      160.73      5.46 o 
  -5  11   8       62.06       54.69      4.33 o 
  -4  11   8        4.46       -2.49      4.75 o 
  -3  11   8      457.58      453.58      9.86 o 
  -2  11   8       42.12       35.41      4.97 o 
  -1  11   8      119.53      117.94      6.06 o 
   0  11   8       17.28       19.28      2.96 o 
   1  11   8       32.82       29.44      3.21 o 
   2  11   8       54.70       55.42      3.42 o 
   3  11   8       64.69       76.24      4.01 o 
   4  11   8      172.46      204.52      7.98 o 
   5  11   8      126.21      133.41      7.50 o 
  -6  12   8       42.31       47.15      4.19 o 
  -5  12   8       28.24       20.73      3.81 o 
  -4  12   8        0.71       -5.29      5.29 o 
  -3  12   8      125.92      152.10      7.35 o 
  -2  12   8      167.42      169.68      7.46 o 
  -1  12   8       55.65       52.02      5.21 o 
   0  12   8      539.94      530.53     10.74 o 
   1  12   8        1.12        2.23      4.23 o 
   2  12   8        0.00        0.88      3.29 o 
   3  12   8       47.49       52.84      3.79 o 
   4  12   8      127.21      136.62      6.73 o 
  -6  13   8        1.69        6.77      4.20 o 
  -5  13   8       16.19       13.64      3.88 o 
  -4  13   8       32.98       29.47      6.05 o 
  -3  13   8       90.37      100.71      7.01 o 
  -2  13   8      104.58       87.74      6.81 o 
  -1  13   8       27.66       23.53      5.71 o 
   0  13   8       10.42       12.44      4.66 o 
   1  13   8        3.65        2.70      5.04 o 
   2  13   8       15.50       18.30      5.95 o 
   3  13   8        4.19        8.46      5.04 o 
   4  13   8        0.19        4.37      4.85 o 
  -5  14   8        1.89        2.01      5.07 o 
  -4  14   8       23.28       18.90      5.28 o 
  -3  14   8      110.78      107.83      7.37 o 
  -2  14   8        1.29        4.39      4.96 o 
  -1  14   8       13.12        9.54      4.93 o 
   0  14   8        5.31       10.54      5.05 o 
   1  14   8        2.50        1.46      5.71 o 
   2  14   8        9.93        6.03      5.01 o 
   3  14   8        1.68        0.77      6.07 o 
  -4  15   8        7.92        0.06      6.14 o 
  -3  15   8        1.48       13.50      5.76 o 
  -2  15   8        4.71        7.11      5.35 o 
  -1  15   8       25.39       30.70      6.37 o 
   0  15   8       99.20      115.97      7.81 o 
   1  15   8       15.17       18.82      6.15 o 
   2  15   8      120.57      129.62      7.94 o 
  -2  16   8       69.29       73.34      7.22 o 
  -1  16   8       19.05       16.41      5.81 o 
   0  16   8       15.16       17.18      6.14 o 
  -9   1   9      112.42      121.29      8.37 o 
  -8   1   9        0.52       -2.24      3.83 o 
  -7   1   9      276.30      288.85     12.03 o 
  -6   1   9      334.26      311.52     11.11 o 
  -5   1   9      216.68      208.69      4.75 o 
  -4   1   9      127.13      140.79      6.50 o 
  -3   1   9      541.81      519.58      4.14 o 
  -2   1   9     1215.04     1197.92      8.58 o 
  -1   1   9       31.24       33.42      1.25 o 
   0   1   9      120.00      111.32      2.44 o 
   1   1   9     1493.97     1471.31     13.18 o 
   2   1   9      874.62      875.25     15.23 o 
   3   1   9      250.96      253.02      4.91 o 
   4   1   9      240.77      217.05      5.01 o 
   5   1   9        0.04       -2.25      2.77 o 
   6   1   9        0.44        0.69      3.07 o 
   7   1   9        1.76       -3.78      3.78 o 
  -9   2   9        0.14        1.41      5.61 o 
  -8   2   9       46.47       40.67      4.13 o 
  -7   2   9      258.24      258.65      9.62 o 
  -6   2   9       77.78       79.45      4.11 o 
  -5   2   9      244.95      226.71      5.49 o 
  -4   2   9     1846.76     1912.48     13.90 o 
  -3   2   9      139.23      135.55      2.45 o 
  -2   2   9      280.49      305.25      2.82 o 
  -1   2   9     1702.03     1825.89     11.60 o 
   0   2   9       37.67       35.28      2.93 o 
   1   2   9        1.13        0.30      2.14 o 
   2   2   9       10.34       15.48      2.59 o 
   3   2   9      631.03      612.21      6.91 o 
   4   2   9       85.19       77.18      3.77 o 
   5   2   9      140.99      130.28      4.30 o 
   6   2   9      250.81      280.01      6.15 o 
   7   2   9       74.17       52.89      6.67 o 
  -9   3   9        3.15        8.16      5.65 o 
  -8   3   9       31.24       33.56      6.20 o 
  -7   3   9       15.84       28.32      3.97 o 
  -6   3   9        1.11       -0.95      3.14 o 
  -5   3   9      426.59      423.60      6.26 o 
  -4   3   9      265.18      237.46      5.13 o 
  -3   3   9      309.87      312.51      2.79 o 
  -2   3   9      159.01      164.13      2.26 o 
  -1   3   9       89.22       72.36      1.54 o 
   0   3   9      162.67      153.09      3.92 o 
   1   3   9       47.54       40.18      2.67 o 
   2   3   9      590.49      544.45      6.22 o 
   3   3   9       93.49       81.21      4.09 o 
   4   3   9       24.17       22.77      6.91 o 
   5   3   9       10.44        4.90      2.81 o 
   6   3   9      132.78      119.72      7.26 o 
  -8   4   9        4.01        7.33      5.69 o 
  -7   4   9      331.19      369.84      9.91 o 
  -6   4   9       35.98       33.10      3.46 o 
  -5   4   9        1.65        6.49      3.85 o 
  -4   4   9       26.06       28.03      2.47 o 
  -3   4   9      133.67      129.59      2.28 o 
  -2   4   9      121.31      111.08      2.47 o 
  -1   4   9       36.94       40.67      1.57 o 
   0   4   9      237.33      231.24      3.66 o 
   1   4   9       71.28       71.58      2.53 o 
   2   4   9      132.87      128.37      3.78 o 
   3   4   9       22.98       23.18      4.00 o 
   4   4   9        2.44       -0.96      4.33 o 
   5   4   9        3.95        5.04      4.36 o 
   6   4   9       67.99       53.67      5.82 o 
  -8   5   9        2.07        8.39      5.65 o 
  -7   5   9        1.85        2.56      5.20 o 
  -6   5   9        6.02       -0.30      4.94 o 
  -5   5   9      217.62      241.34      7.82 o 
  -4   5   9      286.06      287.73      4.28 o 
  -3   5   9       13.30       13.14      2.36 o 
  -2   5   9      854.39      925.86      5.88 o 
  -1   5   9      514.73      498.76      4.41 o 
   0   5   9        2.94        3.72      1.78 o 
   1   5   9     1119.14     1165.46     10.95 o 
   2   5   9      178.93      199.99      6.94 o 
   3   5   9        4.47        2.47      3.90 o 
   4   5   9       69.59       73.79      5.27 o 
   5   5   9       91.72       94.79      6.21 o 
   6   5   9        0.04       -5.43      5.49 o 
  -8   6   9        0.09        7.65      6.13 o 
  -7   6   9       69.80       74.96      6.36 o 
  -6   6   9      249.27      233.70      8.23 o 
  -5   6   9      863.05      870.63     12.65 o 
  -4   6   9      804.75      764.18      8.37 o 
  -3   6   9      602.50      598.33      6.35 o 
  -2   6   9      162.05      162.35      2.94 o 
  -1   6   9        0.17       -0.13      1.68 o 
   0   6   9      232.95      202.59      6.60 o 
   1   6   9       42.53       51.77      3.47 o 
   2   6   9      236.01      262.53      7.42 o 
   3   6   9       32.24       38.48      4.77 o 
   4   6   9      594.30      578.20     11.01 o 
   5   6   9       57.82       53.09      6.06 o 
   6   6   9       16.85       16.06      4.76 o 
  -8   7   9       67.41       70.03      5.82 o 
  -7   7   9        8.62        4.54      5.53 o 
  -6   7   9       11.47       14.74      5.63 o 
  -5   7   9      241.08      225.20      5.17 o 
  -4   7   9       55.62       56.83      7.16 o 
  -3   7   9       19.15       23.00      2.85 o 
  -2   7   9        7.85        6.36      2.46 o 
  -1   7   9      384.29      361.23      7.16 o 
   0   7   9       76.08       71.70      3.31 o 
   1   7   9      621.49      589.37      7.31 o 
   2   7   9      528.97      522.97      6.84 o 
   3   7   9       67.13       56.39      4.93 o 
   4   7   9       14.89       15.59      4.73 o 
   5   7   9        1.67       -3.11      5.28 o 
   6   7   9        0.10       -5.31      5.34 o 
  -8   8   9        5.76       11.96      3.76 o 
  -7   8   9       55.46       67.83      6.81 o 
  -6   8   9       29.35       20.16      5.25 o 
  -5   8   9        1.97        1.24      3.31 o 
  -4   8   9       61.55       70.70      6.16 o 
  -3   8   9        3.80        2.67      2.63 o 
  -2   8   9       42.56       34.48      3.26 o 
  -1   8   9      119.78      126.34      4.08 o 
   0   8   9        0.14       -1.78      2.82 o 
   1   8   9        0.72       -0.34      2.81 o 
   2   8   9       33.69       29.41      3.22 o 
   3   8   9      140.77      157.87      6.57 o 
   4   8   9       15.94        8.49      4.46 o 
   5   8   9       43.05       42.87      5.95 o 
  -7   9   9       17.17       14.99      5.09 o 
  -6   9   9       14.65       10.92      3.56 o 
  -5   9   9       87.30       76.56      4.16 o 
  -4   9   9        6.75        7.80      2.62 o 
  -3   9   9      129.26      127.84      3.93 o 
  -2   9   9      491.41      455.31      7.98 o 
  -1   9   9     1264.99     1241.96     23.54 o 
   0   9   9      480.37      463.52      6.41 o 
   1   9   9        0.53       -1.80      2.87 o 
   2   9   9       75.31       73.77      3.71 o 
   3   9   9       92.22       91.00      5.70 o 
   4   9   9        8.28       10.97      4.58 o 
   5   9   9       93.82       96.76      7.15 o 
  -7  10   9        6.33        1.87      5.38 o 
  -6  10   9      117.58      113.64      8.02 o 
  -5  10   9       99.57      108.82      4.64 o 
  -4  10   9        0.28       -3.10      4.66 o 
  -3  10   9      293.78      289.08      9.33 o 
  -2  10   9       50.43       68.26      3.55 o 
  -1  10   9       85.73       63.94      4.81 o 
   0  10   9      195.18      189.46      4.67 o 
   1  10   9       88.33       88.12      3.91 o 
   2  10   9      106.03      111.71      4.14 o 
   3  10   9       40.42       37.90      4.84 o 
   4  10   9      175.40      164.37      7.41 o 
   5  10   9       99.33      128.24      7.67 o 
  -6  11   9        3.26       14.39      4.06 o 
  -5  11   9        0.29       -0.94      3.52 o 
  -4  11   9        0.14       -4.61      4.73 o 
  -3  11   9       31.11       32.52      5.40 o 
  -2  11   9       45.94       34.08      5.09 o 
  -1  11   9       19.81       19.76      3.21 o 
   0  11   9        8.77        8.79      3.03 o 
   1  11   9        8.96        8.62      2.97 o 
   2  11   9        0.76        0.66      3.06 o 
   3  11   9       62.50       55.18      4.09 o 
   4  11   9       25.03       27.84      5.79 o 
  -6  12   9      148.48      177.20      6.52 o 
  -5  12   9        1.99       -1.50      3.97 o 
  -4  12   9        0.03       -1.88      4.70 o 
  -3  12   9       78.23       83.75      6.61 o 
  -2  12   9        9.58        2.89      5.01 o 
  -1  12   9       41.35       42.64      6.06 o 
   0  12   9        4.47       11.13      4.58 o 
   1  12   9        6.82        5.02      2.92 o 
   2  12   9       14.85       15.84      3.41 o 
   3  12   9        1.21       -2.48      5.98 o 
   4  12   9        1.32       -2.71      4.22 o 
  -5  13   9       28.72       24.22      5.19 o 
  -4  13   9        3.71        3.56      4.89 o 
  -3  13   9      137.55      164.05      7.55 o 
  -2  13   9        5.72        0.78      5.50 o 
  -1  13   9      223.77      233.60      8.71 o 
   0  13   9      479.35      500.23     11.27 o 
   1  13   9       18.09       11.21      5.49 o 
   2  13   9      102.77      112.50      7.57 o 
   3  13   9        1.33       -3.24      4.74 o 
  -4  14   9       18.06       16.40      5.88 o 
  -3  14   9       28.10       31.77      5.44 o 
  -2  14   9       46.26       34.42      5.93 o 
  -1  14   9       16.05        8.35      5.38 o 
   0  14   9       33.43       41.20      6.28 o 
   1  14   9        9.44        7.40      4.96 o 
   2  14   9        3.94        9.01      5.79 o 
  -3  15   9        3.91        2.75      5.67 o 
  -2  15   9        0.03        0.35      5.03 o 
  -1  15   9       12.93       16.16      6.05 o 
   0  15   9       25.10       30.67      5.40 o 
   1  15   9       13.64       11.79      5.82 o 
  -8   0  10        0.02       -2.70      4.85 o 
  -7   0  10      442.17      456.83     10.54 o 
  -6   0  10      231.93      207.29      7.42 o 
  -5   0  10       19.67       30.62      4.86 o 
  -4   0  10     3306.88     3249.39     31.30 o 
  -3   0  10       26.00       34.90      2.84 o 
  -2   0  10        0.42       -2.21      2.21 o 
  -1   0  10       72.92       74.09      4.32 o 
   0   0  10      822.37      777.45     10.21 o 
   1   0  10      818.37      781.94     10.62 o 
   2   0  10     2219.55     2184.58     17.57 o 
   3   0  10     1276.24     1252.33     14.13 o 
   4   0  10      959.28      916.00     12.98 o 
   5   0  10        2.75        4.15      4.26 o 
   6   0  10        2.88        1.55      4.38 o 
  -8   1  10        9.39        7.98      3.58 o 
  -7   1  10        1.22        5.15      3.91 o 
  -6   1  10       34.21       35.58      3.62 o 
  -5   1  10      167.39      157.68      4.61 o 
  -4   1  10     1184.35     1270.32     13.76 o 
  -3   1  10        6.04        3.10      1.77 o 
  -2   1  10      272.36      290.78      3.66 o 
  -1   1  10      114.94      108.82      3.38 o 
   0   1  10       41.73       40.37      2.68 o 
   1   1  10      134.98      139.13      3.97 o 
   2   1  10       28.13       22.08      3.05 o 
   3   1  10      306.72      331.47      5.75 o 
   4   1  10        0.39        1.69      2.94 o 
   5   1  10      113.11      110.32      4.25 o 
   6   1  10       85.37       89.43      4.41 o 
  -8   2  10       15.51       13.05      3.69 o 
  -7   2  10       42.16       44.18      4.06 o 
  -6   2  10        2.07        2.23      3.49 o 
  -5   2  10      225.80      221.46      8.41 o 
  -4   2  10      875.95      868.57      6.53 o 
  -3   2  10      185.73      171.04      4.04 o 
  -2   2  10      203.66      211.20      3.62 o 
  -1   2  10      107.43      101.73      2.50 o 
   0   2  10        0.01       -0.81      2.20 o 
   1   2  10      202.20      209.42      5.15 o 
   2   2  10      285.95      268.83      5.09 o 
   3   2  10      233.41      227.65      5.03 o 
   4   2  10       20.53       27.59      3.29 o 
   5   2  10        0.11       -2.96      2.99 o 
   6   2  10       71.89       74.53      4.38 o 
  -8   3  10       22.90       34.90      6.68 o 
  -7   3  10       51.21       55.67      4.24 o 
  -6   3  10       20.62       21.39      4.10 o 
  -5   3  10      660.18      655.01      7.58 o 
  -4   3  10       43.83       49.05      2.78 o 
  -3   3  10       79.22       63.48      3.42 o 
  -2   3  10      753.73      716.27      7.73 o 
  -1   3  10      516.56      566.53      9.67 o 
   0   3  10       17.64       17.68      1.93 o 
   1   3  10      195.86      222.53      4.61 o 
   2   3  10        0.02        2.16      2.90 o 
   3   3  10      275.95      262.00      5.10 o 
   4   3  10      167.25      176.96      4.75 o 
   5   3  10      127.57      122.68      6.93 o 
   6   3  10      137.27      140.06      7.72 o 
  -8   4  10       22.05       18.75      6.06 o 
  -7   4  10      115.35      145.22      7.73 o 
  -6   4  10      117.99      123.34      4.47 o 
  -5   4  10       66.94       56.53      5.59 o 
  -4   4  10       11.29        8.12      2.32 o 
  -3   4  10       12.69       15.00      2.67 o 
  -2   4  10      489.69      465.03      4.54 o 
  -1   4  10      234.81      229.66      3.42 o 
   0   4  10      447.19      444.91      8.71 o 
   1   4  10     3112.46     3110.04     30.20 o 
   2   4  10      487.62      473.41      6.35 o 
   3   4  10      217.23      207.48      7.18 o 
   4   4  10      165.54      164.70      7.24 o 
   5   4  10        0.72       -2.71      5.06 o 
   6   4  10       10.64        4.93      5.51 o 
  -8   5  10        0.04        0.03      5.65 o 
  -7   5  10       10.04       20.00      5.86 o 
  -6   5  10      130.15      145.50      6.92 o 
  -5   5  10       49.73       41.38      2.96 o 
  -4   5  10      145.90      152.05      4.49 o 
  -3   5  10      521.67      481.18      6.64 o 
  -2   5  10       31.72       31.59      2.13 o 
  -1   5  10        5.39        3.43      1.86 o 
   0   5  10        0.06       -0.02      2.44 o 
   1   5  10        0.58        2.44      2.11 o 
   2   5  10      370.34      388.22      8.79 o 
   3   5  10       19.52       23.07      4.94 o 
   4   5  10      140.00      141.37      7.03 o 
   5   5  10       41.75       38.98      5.64 o 
   6   5  10        2.13        1.87      4.78 o 
  -8   6  10       15.49        9.85      6.36 o 
  -7   6  10       36.80       37.62      6.29 o 
  -6   6  10       22.12       25.89      5.49 o 
  -5   6  10      141.16      132.80      4.20 o 
  -4   6  10        5.77        4.76      3.09 o 
  -3   6  10        7.13       14.91      2.82 o 
  -2   6  10      205.83      219.00      3.49 o 
  -1   6  10        7.66        8.64      2.13 o 
   0   6  10      418.94      409.18      5.91 o 
   1   6  10       10.13       13.82      2.91 o 
   2   6  10        4.18       23.30      4.53 o 
   3   6  10      191.47      192.81      7.44 o 
   4   6  10        0.89       -0.12      4.05 o 
   5   6  10        2.99       -2.41      4.88 o 
  -8   7  10        2.00        9.10      6.80 o 
  -7   7  10       56.12       52.49      6.80 o 
  -6   7  10       21.70       18.71      5.30 o 
  -5   7  10       19.16       14.41      2.97 o 
  -4   7  10      211.50      199.22      4.47 o 
  -3   7  10      420.21      437.15      6.11 o 
  -2   7  10      179.76      186.90      4.39 o 
  -1   7  10      275.54      258.16      4.94 o 
   0   7  10      121.42      131.22      4.16 o 
   1   7  10        2.90       -0.38      2.77 o 
   2   7  10        2.46        3.87      4.13 o 
   3   7  10       16.90        5.96      4.62 o 
   4   7  10      160.54      162.52      7.57 o 
   5   7  10        4.72        9.66      5.41 o 
  -7   8  10       32.70       27.93      5.79 o 
  -6   8  10      195.00      202.47      8.48 o 
  -5   8  10      193.42      176.14      4.90 o 
  -4   8  10       40.25       42.75      3.05 o 
  -3   8  10      160.08      157.13      4.31 o 
  -2   8  10        6.95        9.21      2.87 o 
  -1   8  10      128.72      133.65     10.27 o 
   0   8  10      114.58      111.02      4.27 o 
   1   8  10       90.07       92.34      3.79 o 
   2   8  10      314.01      300.19     10.64 o 
   3   8  10      351.43      357.48      9.20 o 
   4   8  10       85.95      102.54      6.88 o 
   5   8  10      232.14      260.36      9.56 o 
  -7   9  10       12.51        4.29      6.41 o 
  -6   9  10       42.83       45.59      5.86 o 
  -5   9  10       79.44       84.49      3.96 o 
  -4   9  10       17.44        5.13      2.80 o 
  -3   9  10      100.57      108.88      3.92 o 
  -2   9  10        1.76        4.74      4.27 o 
  -1   9  10       23.94       25.53      3.08 o 
   0   9  10      125.00      150.10      4.48 o 
   1   9  10       16.21       17.37      3.15 o 
   2   9  10       28.34       32.64      3.50 o 
   3   9  10       17.75       25.74      4.93 o 
   4   9  10       90.20      103.40      6.95 o 
   5   9  10       17.45       17.28      5.87 o 
  -6  10  10       63.17       73.78      6.77 o 
  -5  10  10       31.63       27.84      3.82 o 
  -4  10  10        1.63       -1.53      4.55 o 
  -3  10  10       34.24       31.63      3.40 o 
  -2  10  10       63.66       57.07      4.67 o 
  -1  10  10      119.51      126.44      4.43 o 
   0  10  10        0.57       -0.30      2.95 o 
   1  10  10       23.57       19.39      3.10 o 
   2  10  10      100.88       99.10      4.94 o 
   3  10  10        4.59        1.66      4.40 o 
   4  10  10       93.60      102.64      6.96 o 
  -6  11  10      189.05      193.19     11.12 o 
  -5  11  10        1.74        3.56      3.57 o 
  -4  11  10       10.78        6.41      4.92 o 
  -3  11  10      284.58      301.21      8.89 o 
  -2  11  10       23.70       21.57      5.33 o 
  -1  11  10      194.26      195.85      9.49 o 
   0  11  10       87.04       83.47      4.20 o 
   1  11  10        8.47        6.32      3.13 o 
   2  11  10        5.11        1.63      3.40 o 
   3  11  10       40.70       37.36      5.17 o 
   4  11  10       12.83        8.45      5.58 o 
  -5  12  10       58.30       56.92      4.77 o 
  -4  12  10        0.01        0.25      4.37 o 
  -3  12  10       76.08       74.64      5.91 o 
  -2  12  10        1.16       -1.94      5.02 o 
  -1  12  10      130.75      151.85      7.57 o 
   0  12  10       79.54      103.15      6.54 o 
   1  12  10        1.46       -1.24      3.31 o 
   2  12  10       95.84      102.80      6.00 o 
   3  12  10       29.92       37.30      4.12 o 
  -5  13  10       20.73       29.19      6.13 o 
  -4  13  10        0.54       -0.45      5.29 o 
  -3  13  10        4.11        7.41      5.38 o 
  -2  13  10       94.17       75.97      6.04 o 
  -1  13  10       56.15       50.25      6.30 o 
   0  13  10        4.29       10.54      5.93 o 
   1  13  10       12.17        8.27      5.40 o 
   2  13  10        0.13       -4.83      4.83 o 
  -3  14  10        4.00        3.07      5.72 o 
  -2  14  10       11.20       10.79      6.23 o 
  -1  14  10       70.87       88.10      7.01 o 
   0  14  10       23.38       26.36      6.54 o 
   1  14  10        6.88        8.47      6.04 o 
  -8   1  11        1.26        1.73      3.76 o 
  -7   1  11      168.30      183.03      6.18 o 
  -6   1  11        0.64        4.07      3.20 o 
  -5   1  11       22.62       31.57      3.73 o 
  -4   1  11      500.49      539.86     12.35 o 
  -3   1  11       44.07       56.36      2.89 o 
  -2   1  11       30.84       29.44      2.38 o 
  -1   1  11       32.00       35.66      2.89 o 
   0   1  11      141.75      114.45      3.65 o 
   1   1  11       32.78       37.70      3.58 o 
   2   1  11      131.66      126.39      4.31 o 
   3   1  11       24.26       24.08      4.09 o 
   4   1  11       57.81       58.63      3.73 o 
   5   1  11        3.93        3.58      3.07 o 
   6   1  11       78.85       84.21      4.65 o 
  -8   2  11        5.31        6.65      3.59 o 
  -7   2  11        9.84        9.29      3.62 o 
  -6   2  11       24.10       28.70      4.20 o 
  -5   2  11      558.86      526.20      7.01 o 
  -4   2  11      839.10      895.16      9.39 o 
  -3   2  11      494.60      438.16      6.59 o 
  -2   2  11     1237.08     1221.26      9.42 o 
  -1   2  11      223.10      225.82      4.55 o 
   0   2  11       26.35       22.59      2.74 o 
   1   2  11     1244.77     1257.49      9.80 o 
   2   2  11       91.71       88.91      3.93 o 
   3   2  11        7.07       12.89      2.96 o 
   4   2  11        4.76        9.73      3.12 o 
   5   2  11      117.35      104.31      4.39 o 
  -8   3  11        0.00        3.18      6.30 o 
  -7   3  11        0.92        1.98      3.62 o 
  -6   3  11       23.38       11.32      4.78 o 
  -5   3  11      310.52      319.03      4.83 o 
  -4   3  11       92.58       98.80      3.30 o 
  -3   3  11       64.57       65.77      3.40 o 
  -2   3  11       32.87       33.25      3.10 o 
  -1   3  11      335.95      309.55      3.98 o 
   0   3  11       14.47       12.08      2.73 o 
   1   3  11      446.06      444.36      6.21 o 
   2   3  11      284.01      291.65     11.08 o 
   3   3  11      103.84      107.76      4.19 o 
   4   3  11      216.50      206.26      7.93 o 
   5   3  11        0.07        0.47      4.45 o 
  -8   4  11       20.24       33.89      6.86 o 
  -7   4  11       12.60       23.20      5.93 o 
  -6   4  11       63.30       64.40      4.15 o 
  -5   4  11       59.51       63.51      3.21 o 
  -4   4  11       77.77       79.49      3.93 o 
  -3   4  11       13.31       14.12      2.72 o 
  -2   4  11      230.17      212.49      4.53 o 
  -1   4  11       17.23       22.70      2.20 o 
   0   4  11        4.94        0.53      2.20 o 
   1   4  11        6.85        8.63      2.81 o 
   2   4  11       26.93       25.57      2.91 o 
   3   4  11       35.20       31.41      5.42 o 
   4   4  11        0.49        2.35      4.88 o 
   5   4  11       18.62       20.87      5.11 o 
  -8   5  11       45.87       43.27      7.46 o 
  -7   5  11      199.13      237.14      9.08 o 
  -6   5  11      207.55      229.13      8.52 o 
  -5   5  11        5.45        4.94      3.00 o 
  -4   5  11       84.32      103.88      4.16 o 
  -3   5  11       13.60       12.26      2.76 o 
  -2   5  11      472.40      444.36      7.83 o 
  -1   5  11       41.14       55.65      2.58 o 
   0   5  11      285.56      276.16      5.72 o 
   1   5  11      139.93      140.09      6.25 o 
   2   5  11       38.94       36.36      5.16 o 
   3   5  11      356.71      378.86      9.57 o 
   4   5  11       36.62       36.01      5.11 o 
   5   5  11       68.80       54.72      6.13 o 
  -7   6  11        2.28       13.49      6.02 o 
  -6   6  11       12.49       15.01      5.88 o 
  -5   6  11        0.73        5.71      3.38 o 
  -4   6  11       26.07       24.70      3.10 o 
  -3   6  11      239.95      265.33      7.55 o 
  -2   6  11      425.85      408.19      4.70 o 
  -1   6  11      731.92      682.68      7.44 o 
   0   6  11      512.32      504.41      6.67 o 
   1   6  11        3.17        2.66      3.46 o 
   2   6  11      157.14      127.60      6.74 o 
   3   6  11        8.15       11.33      4.30 o 
   4   6  11       60.19       67.01      6.06 o 
   5   6  11        2.29        3.26      5.76 o 
  -7   7  11       32.42       22.03      5.64 o 
  -6   7  11        9.22        0.79      5.62 o 
  -5   7  11      109.10       99.02      4.29 o 
  -4   7  11        3.04        3.78      3.69 o 
  -3   7  11       68.69       56.56      3.23 o 
  -2   7  11        3.52        5.42      2.92 o 
  -1   7  11        3.05        4.43      2.84 o 
   0   7  11       50.92       47.32      3.36 o 
   1   7  11        2.46        0.39      3.02 o 
   2   7  11       17.64       18.98      4.47 o 
   3   7  11       52.60       54.46      5.86 o 
   4   7  11       16.34       24.67      5.81 o 
   5   7  11       57.02       55.32      5.92 o 
  -7   8  11       39.78       32.35      6.95 o 
  -6   8  11        0.49        5.50      5.19 o 
  -5   8  11        0.06        3.74      3.48 o 
  -4   8  11       40.16       32.66      4.34 o 
  -3   8  11        0.85        2.22      2.70 o 
  -2   8  11       55.75       69.52      5.59 o 
  -1   8  11       89.82       83.53      6.89 o 
   0   8  11       46.94       47.90      3.34 o 
   1   8  11        6.81        2.40      2.85 o 
   2   8  11       20.91       16.71      5.22 o 
   3   8  11        7.73        8.06      4.73 o 
   4   8  11       89.62       74.37      7.02 o 
  -6   9  11      117.15      137.48      7.87 o 
  -5   9  11       33.77       38.89      6.22 o 
  -4   9  11        2.28       -2.33      2.86 o 
  -3   9  11      144.05      153.51      5.57 o 
  -2   9  11      131.30      105.51      4.03 o 
  -1   9  11        0.06        1.88      2.79 o 
   0   9  11        6.46        1.45      3.01 o 
   1   9  11       12.08        9.96      3.11 o 
   2   9  11      217.95      218.06      8.38 o 
   3   9  11       18.74       22.44      5.72 o 
   4   9  11      133.55      149.63      7.81 o 
  -6  10  11       45.64       58.59      7.22 o 
  -5  10  11        3.74        1.45      4.92 o 
  -4  10  11       51.92       38.07      3.44 o 
  -3  10  11      308.59      316.69      7.45 o 
  -2  10  11       59.43       50.02      6.54 o 
  -1  10  11      141.62      146.12      4.63 o 
   0  10  11      235.35      253.21     10.62 o 
   1  10  11       53.01       41.88      3.86 o 
   2  10  11       60.75       59.11      4.12 o 
   3  10  11        0.34       -4.97      5.41 o 
  -5  11  11       17.00       13.75      3.93 o 
  -4  11  11        0.51        2.21      4.95 o 
  -3  11  11        5.91        8.74      5.15 o 
  -2  11  11       28.08       17.95      3.56 o 
  -1  11  11        3.98        4.21      3.46 o 
   0  11  11      171.42      179.45      9.05 o 
   1  11  11        3.19        0.99      3.69 o 
   2  11  11       64.63       58.61      4.19 o 
   3  11  11       40.74       38.24      5.80 o 
  -5  12  11        5.43        8.53      4.19 o 
  -4  12  11       17.31       21.18      5.19 o 
  -3  12  11       17.41       17.94      4.95 o 
  -2  12  11        0.65        0.85      4.94 o 
  -1  12  11      188.73      167.81      7.68 o 
   0  12  11       95.13       86.15      4.52 o 
   1  12  11        1.09       -1.19      3.21 o 
   2  12  11        0.21       -3.57      3.57 o 
  -4  13  11        2.92        0.87      5.56 o 
  -3  13  11       12.59        7.49      5.03 o 
  -2  13  11        6.61       10.46      5.67 o 
  -1  13  11       56.84       81.39      6.73 o 
   0  13  11        9.48       12.27      6.04 o 
   1  13  11       18.65       14.50      6.03 o 
  -2  14  11       60.56       78.41      7.38 o 
  -1  14  11       58.67       63.69      6.50 o 
  -8   0  12        9.48        4.69      5.94 o 
  -7   0  12       75.59       95.12      6.97 o 
  -6   0  12       18.29       16.84      4.76 o 
  -5   0  12      672.25      712.95     11.51 o 
  -4   0  12      107.33      108.45      9.92 o 
  -3   0  12       76.85       54.56      3.19 o 
  -2   0  12      139.49      119.49      5.67 o 
  -1   0  12       73.65       85.17      5.16 o 
   0   0  12        7.08        4.98      3.75 o 
   1   0  12        4.75       10.09      4.34 o 
   2   0  12       98.47       96.73      6.16 o 
   3   0  12      113.39      111.20      6.11 o 
   4   0  12       88.90      111.19      6.33 o 
   5   0  12       54.73       51.73      5.73 o 
  -8   1  12        5.18        4.44      4.77 o 
  -7   1  12        1.24        5.32      4.42 o 
  -6   1  12        0.04        9.32      8.02 o 
  -5   1  12        6.29       13.55      2.79 o 
  -4   1  12      231.59      243.38      4.07 o 
  -3   1  12       16.23       18.77      2.39 o 
  -2   1  12      115.43      104.78      3.10 o 
  -1   1  12        2.40       -0.88      2.75 o 
   0   1  12        6.00        3.51      2.98 o 
   1   1  12      949.87     1015.32      9.35 o 
   2   1  12       58.76       56.00      3.69 o 
   3   1  12      127.72      124.04      4.43 o 
   4   1  12       13.56       15.41      3.21 o 
   5   1  12       36.97       40.76      3.93 o 
  -8   2  12        3.88        5.02      4.67 o 
  -7   2  12       14.63       23.33      3.82 o 
  -6   2  12       39.06       33.63      3.83 o 
  -5   2  12      227.83      225.13      4.37 o 
  -4   2  12       12.67       11.10      2.23 o 
  -3   2  12      230.42      232.71      4.11 o 
  -2   2  12       70.73       63.94      3.62 o 
  -1   2  12      311.65      305.72      8.20 o 
   0   2  12        2.41        1.68      3.06 o 
   1   2  12      147.16      144.83      4.44 o 
   2   2  12       32.31       24.93      3.23 o 
   3   2  12       11.47       14.40      3.22 o 
   4   2  12       58.16       56.28      3.99 o 
   5   2  12        0.45       -4.54      5.06 o 
  -8   3  12        2.63        3.04      5.26 o 
  -7   3  12       49.99       59.16      9.02 o 
  -6   3  12      129.57      122.32      6.01 o 
  -5   3  12        8.21       13.57      2.79 o 
  -4   3  12      110.50      105.31      3.49 o 
  -3   3  12        0.55        4.51      2.59 o 
  -2   3  12      242.24      232.19      4.97 o 
  -1   3  12        9.59        1.71      2.98 o 
   0   3  12      167.82      158.47      4.48 o 
   1   3  12      122.77      133.94      4.25 o 
   2   3  12      117.22      124.40      6.65 o 
   3   3  12      209.94      198.99      8.49 o 
   4   3  12      135.27      127.68      7.14 o 
   5   3  12        5.34        6.85      5.70 o 
  -7   4  12       48.35       56.71      4.32 o 
  -6   4  12       90.55       78.96      7.64 o 
  -5   4  12       97.13       96.62      6.81 o 
  -4   4  12      619.08      641.53      7.97 o 
  -3   4  12      274.45      253.80      7.52 o 
  -2   4  12       33.48       44.02      4.01 o 
  -1   4  12       30.19       33.86      3.10 o 
   0   4  12       26.36       17.77      2.80 o 
   1   4  12        4.32        2.51      2.67 o 
   2   4  12       86.12       81.18      6.11 o 
   3   4  12      486.31      534.90     11.35 o 
   4   4  12      263.57      284.73      9.06 o 
   5   4  12      130.72      136.81      8.01 o 
  -7   5  12        0.06        8.41      5.70 o 
  -6   5  12        0.57       -0.44      5.21 o 
  -5   5  12       49.38       48.40      3.84 o 
  -4   5  12      118.52      116.06      4.68 o 
  -3   5  12       16.34       15.06      7.43 o 
  -2   5  12        9.38       13.03      2.99 o 
  -1   5  12       71.15       57.18      2.69 o 
   0   5  12      133.10      121.65      4.09 o 
   1   5  12        0.08       -2.82      4.54 o 
   2   5  12        3.40       -2.94      4.65 o 
   3   5  12        0.33        4.74      4.95 o 
   4   5  12       24.07       30.62      5.88 o 
  -7   6  12       97.18      101.34      7.75 o 
  -6   6  12        0.00       -5.28      5.28 o 
  -5   6  12        0.41        3.24      3.12 o 
  -4   6  12       55.34       63.35      3.97 o 
  -3   6  12       53.32       54.18      3.41 o 
  -2   6  12       16.76       12.62      4.18 o 
  -1   6  12      132.95      154.46      4.34 o 
   0   6  12       19.10       22.85      3.08 o 
   1   6  12       31.51       28.89      5.03 o 
   2   6  12       17.77       12.83      4.94 o 
   3   6  12       49.44       63.13      5.73 o 
   4   6  12       17.15       20.93      5.99 o 
  -7   7  12       12.00       16.22      6.61 o 
  -6   7  12       18.15        9.05      5.75 o 
  -5   7  12        1.26        3.95      3.18 o 
  -4   7  12       13.25        9.15      3.92 o 
  -3   7  12        9.03        3.70      3.80 o 
  -2   7  12        0.03       -0.42      2.69 o 
  -1   7  12      166.74      184.11      5.31 o 
   0   7  12       32.01       33.14      3.30 o 
   1   7  12      137.42      137.91      4.51 o 
   2   7  12      191.56      186.62      7.93 o 
   3   7  12        4.60        3.61      5.43 o 
   4   7  12       76.40       91.75      6.82 o 
  -6   8  12      100.33      112.08      7.14 o 
  -5   8  12       19.85       17.66      3.46 o 
  -4   8  12       26.24       28.55      4.47 o 
  -3   8  12      281.12      262.34      7.91 o 
  -2   8  12       83.26       77.38      3.75 o 
  -1   8  12       14.56       19.23      4.63 o 
   0   8  12        3.44        3.22      3.44 o 
   1   8  12       25.40       23.40      3.52 o 
   2   8  12       19.70       20.68      5.14 o 
   3   8  12        2.13       -0.28      5.17 o 
  -6   9  12       16.59       25.70      6.45 o 
  -5   9  12       50.17       64.56      5.06 o 
  -4   9  12        5.17       -0.57      4.57 o 
  -3   9  12      183.85      193.94     12.32 o 
  -2   9  12        1.12        2.08      3.12 o 
  -1   9  12       18.14       18.06      4.74 o 
   0   9  12       15.73       19.70      4.76 o 
   1   9  12        0.06       -1.00      3.08 o 
   2   9  12       99.73       91.86      6.76 o 
   3   9  12        0.79       -5.95      5.95 o 
  -5  10  12       45.58       36.75      6.75 o 
  -4  10  12        0.54        0.45      3.86 o 
  -3  10  12       99.20       93.72      4.68 o 
  -2  10  12        0.18       -2.46      3.15 o 
  -1  10  12        8.89       10.33      3.53 o 
   0  10  12       63.88       72.56      7.25 o 
   1  10  12       26.21       18.04      3.91 o 
   2  10  12        5.36       -5.66      5.66 o 
   3  10  12        4.85       -3.61      5.62 o 
  -5  11  12       63.16       60.95      7.24 o 
  -4  11  12       41.75       32.57      5.76 o 
  -3  11  12        4.49        2.24      4.83 o 
  -2  11  12        2.25       -3.37      3.37 o 
  -1  11  12      119.32      130.96      5.01 o 
   0  11  12       90.97      109.32      5.08 o 
   1  11  12       37.85       36.39      4.19 o 
   2  11  12       71.12       67.93      4.71 o 
  -4  12  12        1.55       -4.62      4.99 o 
  -3  12  12       41.02       35.82      5.81 o 
  -2  12  12       98.91       90.62      6.87 o 
  -1  12  12        0.12        0.94      5.40 o 
   0  12  12        8.52       17.50      3.63 o 
   1  12  12        8.15        3.89      3.55 o 
  -2  13  12       23.10       26.80      5.92 o 
  -1  13  12       17.32       20.20      5.18 o 
  -7   1  13       10.30       14.59      4.58 o 
  -6   1  13       40.50       50.93      5.95 o 
  -5   1  13       43.05       42.85      3.08 o 
  -4   1  13       78.79       81.25      3.23 o 
  -3   1  13        0.01       -1.57      2.28 o 
  -2   1  13       31.17       21.90      3.04 o 
  -1   1  13       32.85       38.73      3.53 o 
   0   1  13        0.77        2.78      3.14 o 
   1   1  13      117.06      114.97      4.46 o 
   2   1  13        0.78        0.78      3.28 o 
   3   1  13       68.78       62.88      3.79 o 
   4   1  13        1.13       -2.67      3.31 o 
  -7   2  13       49.69       60.61     10.98 o 
  -6   2  13       56.27       79.87      5.12 o 
  -5   2  13       64.63       58.96      6.69 o 
  -4   2  13      183.06      183.54      5.32 o 
  -3   2  13        4.95        6.36      2.50 o 
  -2   2  13      262.47      271.59      5.58 o 
  -1   2  13       52.58       42.16      3.58 o 
   0   2  13      309.49      291.28      5.80 o 
   1   2  13      123.96      130.77      4.47 o 
   2   2  13        4.48        3.80      3.04 o 
   3   2  13      110.86      111.17      4.60 o 
   4   2  13       16.43       21.64      3.51 o 
  -7   3  13        8.07       10.59      8.65 o 
  -6   3  13       41.27       43.58      4.67 o 
  -5   3  13       12.76       19.69      5.02 o 
  -4   3  13        1.17        3.53      2.61 o 
  -3   3  13      158.09      158.64      3.92 o 
  -2   3  13       23.82       18.23      3.03 o 
  -1   3  13       43.28       33.81      5.24 o 
   0   3  13       60.03       64.54      4.65 o 
   1   3  13       39.56       42.93      3.48 o 
   2   3  13       67.59       68.15      3.85 o 
   3   3  13        0.00       -1.51      4.56 o 
   4   3  13       39.96       42.89      6.16 o 
  -7   4  13       44.48       39.90      4.91 o 
  -6   4  13        5.30        6.85      5.33 o 
  -5   4  13       77.65       71.72      4.20 o 
  -4   4  13       43.51       42.97      4.06 o 
  -3   4  13       24.53       36.57      3.46 o 
  -2   4  13       27.13       33.44      3.43 o 
  -1   4  13       31.97       22.74      3.11 o 
   0   4  13        0.09       -1.59      2.69 o 
   1   4  13       32.71       28.09      4.97 o 
   2   4  13        0.21       -3.54      4.56 o 
   3   4  13        3.82        4.35      5.37 o 
   4   4  13       51.32       58.92      6.61 o 
  -7   5  13        7.92       14.17      5.43 o 
  -6   5  13        3.52        0.28      5.45 o 
  -5   5  13       17.74       16.69      3.82 o 
  -4   5  13      362.99      405.84      6.88 o 
  -3   5  13      170.47      147.59      7.13 o 
  -2   5  13      534.04      542.29     21.73 o 
  -1   5  13      173.45      187.05     11.39 o 
   0   5  13        1.56        2.86      4.24 o 
   1   5  13       29.03       32.81      4.74 o 
   2   5  13        0.04       -0.52      4.48 o 
   3   5  13       16.15       18.97      5.96 o 
   4   5  13        0.17        5.51      5.92 o 
  -6   6  13       25.27       18.17      5.90 o 
  -5   6  13       24.87       34.65      3.88 o 
  -4   6  13       26.47       29.68      3.72 o 
  -3   6  13       76.31       68.63      3.69 o 
  -2   6  13        0.02        3.16      4.70 o 
  -1   6  13       64.52       62.10      5.84 o 
   0   6  13       11.95       11.97      2.95 o 
   1   6  13       50.15       40.22      4.90 o 
   2   6  13      171.82      164.36      7.43 o 
   3   6  13        4.33        3.18      5.12 o 
  -6   7  13       46.08       56.92      6.88 o 
  -5   7  13        9.71        8.85      3.27 o 
  -4   7  13       50.23       46.14      4.14 o 
  -3   7  13        6.20        2.05      4.24 o 
  -2   7  13        2.42        5.72      4.46 o 
  -1   7  13       31.37       32.28      4.43 o 
   0   7  13        3.37        2.96      3.00 o 
   1   7  13        8.24        7.45      4.39 o 
   2   7  13        0.02       -3.92      5.22 o 
   3   7  13        1.21       -2.47      5.04 o 
  -6   8  13       39.95       43.81      6.80 o 
  -5   8  13       49.37       63.87      6.22 o 
  -4   8  13       14.56       10.86      4.74 o 
  -3   8  13        5.64        8.60      4.26 o 
  -2   8  13       62.63       64.98      5.72 o 
  -1   8  13        0.03        0.28      3.15 o 
   0   8  13        4.56        4.97      4.95 o 
   1   8  13       58.83       58.24      5.89 o 
   3   8  13        0.01       -5.59      5.59 o 
  -5   9  13        0.03        9.98      4.21 o 
  -4   9  13        7.08       10.25      4.36 o 
  -3   9  13       24.79       31.24      5.23 o 
  -2   9  13        3.65        5.32      3.07 o 
  -1   9  13       90.98       99.52      4.31 o 
   0   9  13      117.81      119.16      5.68 o 
   1   9  13       15.58        8.89      3.38 o 
   2   9  13        4.04       -4.65      5.28 o 
  -4  10  13        8.53        1.68      4.61 o 
  -3  10  13       16.30        7.25      4.29 o 
  -2  10  13       12.28        8.07      3.68 o 
  -1  10  13       43.24       55.74      4.14 o 
   0  10  13        0.36        3.81      3.70 o 
   1  10  13        3.31       -2.47      3.58 o 
  -3  11  13        0.02       -1.88      3.55 o 
  -2  11  13        2.17       -0.29      3.34 o 
  -1  11  13       21.16       20.55      3.70 o 
   0  11  13       11.66        9.27      3.43 o 
  -7   0  14        0.11        5.33      5.23 o 
  -6   0  14       62.38       76.94      6.67 o 
  -5   0  14       29.69       32.28      3.55 o 
  -4   0  14       16.09       13.77      4.55 o 
  -3   0  14        1.45       -1.11      3.99 o 
  -2   0  14      110.13       93.44      5.73 o 
  -1   0  14        0.27        0.95      4.49 o 
   0   0  14       26.15       18.36      4.95 o 
   1   0  14       97.98       97.01      6.34 o 
   2   0  14        0.12       -3.36      4.07 o 
   3   0  14        2.80       -0.60      4.61 o 
  -7   1  14       26.30       31.99      6.46 o 
  -6   1  14       56.10       55.82      4.46 o 
  -5   1  14        5.54        8.11      3.06 o 
  -4   1  14       24.11       33.98      2.75 o 
  -3   1  14        3.42        0.11      3.10 o 
  -2   1  14        1.95        3.23      3.13 o 
  -1   1  14       51.17       59.67      3.99 o 
   0   1  14       14.75       11.03      3.67 o 
   1   1  14      192.42      192.70      7.90 o 
   2   1  14        4.62        1.11      3.20 o 
   3   1  14       71.75       72.31      4.13 o 
  -7   2  14        0.00        5.22      7.97 o 
  -6   2  14        9.00       21.06      5.76 o 
  -5   2  14      101.51      104.57      4.44 o 
  -4   2  14        4.71        7.11      2.65 o 
  -3   2  14       15.24       16.44      2.58 o 
  -2   2  14        2.64        3.95      2.92 o 
  -1   2  14       92.01       89.77      4.13 o 
   0   2  14      113.64      114.88      4.56 o 
   1   2  14        5.97        8.70      3.22 o 
   2   2  14       12.22        6.95      3.39 o 
   3   2  14        2.69       -0.63      3.21 o 
  -6   3  14        0.02       -1.45      4.85 o 
  -5   3  14       34.90       39.32      3.78 o 
  -4   3  14      140.93      154.98      3.92 o 
  -3   3  14        0.71       -0.86      2.43 o 
  -2   3  14       67.68       56.01      3.77 o 
  -1   3  14       81.84       91.69      4.13 o 
   0   3  14        2.30        5.86      3.23 o 
   1   3  14       42.11       47.33      3.65 o 
   2   3  14        0.50        0.07      4.39 o 
   3   3  14        8.95       13.76      5.29 o 
  -6   4  14        0.04        0.44      5.43 o 
  -5   4  14        2.57        3.14      3.46 o 
  -4   4  14        7.64       14.99      3.47 o 
  -3   4  14        0.30       -1.16      2.46 o 
  -2   4  14       48.33       44.30      3.54 o 
  -1   4  14       86.82       88.52      4.15 o 
   0   4  14       17.41       14.25      3.17 o 
   1   4  14       81.64       96.88      6.81 o 
   2   4  14       83.73       81.59      6.84 o 
   3   4  14       20.02       17.91      6.06 o 
  -6   5  14        9.16        2.46      5.91 o 
  -5   5  14       75.55       74.62      4.25 o 
  -4   5  14        3.27        3.83      3.31 o 
  -3   5  14       69.75       71.31      7.33 o 
  -2   5  14        4.36        7.60      2.89 o 
  -1   5  14       50.19       39.32      5.15 o 
   0   5  14        8.70        5.27      4.74 o 
   1   5  14        0.89        0.54      4.72 o 
   2   5  14       24.21       22.33      6.00 o 
   3   5  14        2.92        1.55      5.92 o 
  -6   6  14       53.44       64.13      6.91 o 
  -5   6  14       12.83       17.42      4.75 o 
  -4   6  14        3.05        5.32      3.55 o 
  -3   6  14       58.43       80.30      6.65 o 
  -2   6  14       18.46       33.06      5.37 o 
  -1   6  14        1.31        6.00      4.67 o 
   0   6  14        0.63        1.03      4.59 o 
   1   6  14       26.57       26.25      4.98 o 
   2   6  14        2.29       -4.29      5.51 o 
  -5   7  14        0.05        5.37      3.76 o 
  -4   7  14       19.56       22.98      3.91 o 
  -3   7  14       98.23      105.73      6.72 o 
  -2   7  14        0.63        2.60      4.67 o 
  -1   7  14        0.21       -3.09      4.67 o 
   0   7  14        3.99        4.03      3.11 o 
   1   7  14       47.34       55.00      6.18 o 
   2   7  14       36.59       22.98      5.89 o 
  -5   8  14       44.27       53.05      8.30 o 
  -4   8  14       14.36       16.62      5.33 o 
  -3   8  14       12.15        2.39      5.09 o 
  -2   8  14       14.68        3.48      5.26 o 
  -1   8  14        7.38        6.88      4.70 o 
   0   8  14       95.58      105.38      4.56 o 
   1   8  14       11.77       12.96      5.49 o 
  -4   9  14        6.35        5.92      4.68 o 
  -3   9  14       32.17       29.79      5.65 o 
  -2   9  14      104.45      106.44      6.79 o 
  -1   9  14        5.06       13.73      5.35 o 
   0   9  14       12.71       20.81      3.83 o 
   1   9  14       35.35       42.66      5.48 o 
  -3  10  14       30.64       23.40      4.78 o 
  -2  10  14       62.44       73.43      6.05 o 
  -1  10  14       16.14       22.45      3.80 o 
   0  10  14        0.03       -2.28      3.12 o 
  -6   1  15       25.70       35.31      5.99 o 
  -5   1  15        9.21       19.96      5.48 o 
  -4   1  15       35.36       32.46      3.75 o 
  -3   1  15       13.22       14.30      3.30 o 
  -2   1  15       30.60       26.25      3.44 o 
  -1   1  15        1.83        7.30      3.26 o 
   0   1  15        4.83        4.45      3.22 o 
   1   1  15       12.09       19.06      3.57 o 
   2   1  15        0.10       -2.17      3.17 o 
  -6   2  15        1.06       -1.06      4.82 o 
  -5   2  15        5.82       11.30      3.55 o 
  -4   2  15       38.99       41.60      3.70 o 
  -3   2  15       11.94        8.48      3.24 o 
  -2   2  15       71.78       59.62      3.98 o 
  -1   2  15       82.58       90.20      4.15 o 
   0   2  15       16.78       16.81      3.22 o 
   1   2  15       88.72       86.95      4.46 o 
   2   2  15        2.03        3.32      3.08 o 
  -6   3  15       26.26       28.92      6.30 o 
  -5   3  15       88.27       99.22      4.78 o 
  -4   3  15        0.97        1.33      2.54 o 
  -3   3  15        1.88        0.37      3.10 o 
  -2   3  15        0.08       -0.80      3.30 o 
  -1   3  15       16.05       16.41      3.27 o 
   0   3  15        4.05        0.30      3.24 o 
   1   3  15        5.22        5.33      3.00 o 
   2   3  15        0.91       -0.21      5.64 o 
  -5   4  15        3.39        4.78      4.67 o 
  -4   4  15       43.77       44.72      3.09 o 
  -3   4  15        0.45        1.81      3.34 o 
  -2   4  15        0.57       -1.58      2.93 o 
  -1   4  15       31.01       37.95      9.09 o 
   0   4  15        1.34        6.05      4.94 o 
   1   4  15        0.04       -2.16      5.47 o 
   2   4  15       30.38       38.27      5.67 o 
  -5   5  15        4.55       13.20      6.46 o 
  -4   5  15        8.47       11.49      3.60 o 
  -3   5  15       56.46       67.24      4.03 o 
  -2   5  15        0.29       -1.22      4.87 o 
  -1   5  15        6.86        6.56      4.73 o 
   0   5  15       25.34       31.15      5.83 o 
   1   5  15       86.32       93.39      7.36 o 
  -5   6  15       28.52       43.12      9.54 o 
  -4   6  15       24.88       27.19      4.42 o 
  -3   6  15      144.53      135.00      7.58 o 
  -2   6  15        8.27        8.56      5.07 o 
  -1   6  15        0.13        3.29      4.42 o 
   0   6  15       33.96       32.45      5.99 o 
   1   6  15        3.20       -2.11      5.63 o 
  -4   7  15       10.82       25.64      4.35 o 
  -3   7  15        0.11        1.15      5.34 o 
  -2   7  15       16.61       12.82      5.09 o 
  -1   7  15        5.00        7.38      4.57 o 
   0   7  15        0.42        2.81      5.69 o 
  -3   8  15       35.99       28.13      5.76 o 
  -2   8  15       36.40       32.77      5.67 o 
  -1   8  15       82.87       99.92      6.77 o 
   0   8  15        0.59       -0.58      5.58 o 
  -5   0  16        7.20        8.88      5.26 o 
  -4   0  16      106.11      103.59      6.56 o 
  -3   0  16       12.63       21.76      5.45 o 
  -2   0  16       24.86       17.54      5.45 o 
  -1   0  16       48.53       52.69      5.94 o 
   0   0  16       45.56       64.24      5.95 o 
   1   0  16        1.02        0.06      4.84 o 
  -5   1  16       10.04       12.34      3.81 o 
  -4   1  16        0.79        5.99      3.65 o 
  -3   1  16        0.00       -0.32      3.37 o 
  -2   1  16       68.71       71.36      4.49 o 
  -1   1  16       16.40       22.47      3.69 o 
   0   1  16        4.79        6.30      3.12 o 
   1   1  16        0.04       -3.14      3.14 o 
  -5   2  16        1.60        7.19      5.53 o 
  -4   2  16       23.95       29.57      3.63 o 
  -3   2  16        5.84        2.97      3.67 o 
  -2   2  16        1.52        1.94      3.47 o 
  -1   2  16        4.49        7.56      3.58 o 
   0   2  16       32.60       33.77      3.92 o 
   1   2  16        0.06        1.24      3.36 o 
  -4   3  16        2.53        3.67      3.32 o 
  -3   3  16        8.53        7.99      3.65 o 
  -2   3  16        0.98       -2.10      3.48 o 
  -1   3  16        6.92       14.91      3.43 o 
   0   3  16        5.17        6.93      3.34 o 
   1   3  16       64.45       66.16      6.61 o 
  -4   4  16        4.55        6.73      3.03 o 
  -3   4  16       52.64       64.86      6.32 o 
  -2   4  16        5.80        3.37      3.16 o 
  -1   4  16        4.25        0.77      4.75 o 
   0   4  16        0.48        3.60      5.69 o 
  -3   5  16       32.69       34.42      6.05 o 
  -2   5  16        0.19       -1.98      5.63 o 
  -1   5  16       27.00       30.13      5.96 o 
   0   5  16      118.05      152.16      8.44 o 
  -3   6  16        2.63       -3.09      5.41 o 
  -2   6  16        0.39       -3.42      5.41 o 
  -1   6  16       34.74       49.14      6.72 o 
  -2   1  17       35.45       31.48      4.39 o 
                                                 
